# Supplementary material for: Ketamine induced synaptic plasticity operates independently of long-term potentiation
Source: Neuropsychopharmacology. 2024 Jun 19;49(11):1758–66. doi: 10.1038/s41386-024-01895-2 (PMC11399243; doi:10.1038/s41386-024-01895-2)
Supplement: Supplementary file 1 — Data Availability [file 41386_2024_1895_MOESM1_ESM.xlsx]

## Sheet: Figure 1 Systemic Treatment
Long Term Potentiation Time Course (Figure 1B)																		Paired Pulse Stimulaion (Figure 1C-1D)
Time (min)	Saline								Ketamine									Saline Before LTP
0	0.960775	0.998328	0.943975	0.938802	1.01095	1.01189	1.00673		1.03924	0.996457	0.884082	0.960911	0.977315	1.00125	0.954324	0.963148		20	1.46023	1.42857	1.44126	1.52459	1.55344	1.59427	1.33097	1.37198	1.42677	1.47573	1.43833	1.47767	1.5124	1.46719	1.48541	1.48804	1.48624	1.57619	1.29063	1.28358	1.31332
0.5	0.941777	0.974193	0.960013	0.982096	0.990477	0.954944	0.968098		1.04771	1.05087	0.987733	0.971684	0.956647	0.981338	0.977695	0.966896		30	1.54094	1.56395	1.54155	1.62945	1.72167	1.63529	1.38829	1.44009	1.51799	1.58057	1.57081	1.54812	1.67347	1.58924	1.56486	1.55251	1.61353	1.56542	1.53881	1.44158	1.5
1	0.993344	0.971999	0.987507	0.952474	0.987917	1.02503	0.956027		1.06748	1.01686	0.911519	0.973838	0.97141	0.96996	0.989381	0.984385		50	1.62463	1.54085	1.51412	1.67299	1.61211	1.59193	1.4988	1.44258	1.53186	1.58233	1.49251	1.51527	1.65278	1.5973	1.64305	1.62981	1.71144	1.63333	1.40524	1.46458	1.41283
1.5	0.928207	0.965416	0.982925	1.00488	0.954646	1.01627	0.980169		1.01383	1.00326	0.981636	0.956602	0.997984	0.981338	0.975748	0.974391		100	1.49292	1.47826	1.49288	1.64706	1.52535	1.68434	1.41612	1.35099	1.41176	1.54567	1.53363	1.60691	1.45333	1.63584	1.48787	1.58571	1.52174	1.6599	1.46622	1.48008	1.40039
2	0.998772	0.939087	0.998964	0.988932	0.985358	0.972466	0.958441		1.04489	0.979453	0.999927	0.952293	0.950742	0.955737	1.00301	0.97564		200	1.33141	1.3477	1.28329	1.38795	1.40238	1.33408	1.24654	1.26024	1.25783	1.29921	1.26923	1.27925	1.2328	1.25195	1.36313	1.41	1.28947	1.3379	1.27756	1.24427	1.24022
2.5	1.01506	0.971999	1.00355	0.963867	1.00583	1.01189	0.997068		1.04489	1.02707	0.948102	1.01046	0.992078	0.987027	1.00107	1.02811		300	1.18768	1.15186	1.12188366+A2:AQ9	1.29771	1.15457	1.28537	1.1766	1.1347	1.09276	1.25	1.17505	1.24153	1.18457	1.24852	1.17039	1.18056	1.22642	1.27317	1.2186	1.15866	1.15187
3	0.947205	0.96761	0.964595	1.01628	1.00839	1.00751	1.0188		1.00535	0.976052	0.932859	0.975993	0.944837	0.94436	0.962115	0.990631		400	1.11834	1.0814	1.09722	1.15366	1.19118	1.17225	1.11311	1.07022	1.08706	1.08772	1.1301	1.10325	1.03958	1.11953	1.13263	1.27273	1.165	1.25263	1.14199	1.01912	1.06072
3.5	0.993344	1.01369	0.971469	0.961589	1.04422	0.954944	1.00431		1.04489	1.04067	0.945053	0.982456	0.983221	0.987027	0.954324	0.968145		500	1.0914	1.11111	1.0678	1.04884	1.10804	1.10386	1.04338	1.0179	1.05116	1.0601	1.0885	1.1	1.00513	1.08101	1.00267	1.16162	1.08374	1.13084	1.06897	0.995717	1.07377
4	0.97706	0.996134	1.04021	1.02083	1.03143	1.04255	1.01397		1.02795	1.03387	0.929811	0.973838	1.03341	0.987027	0.975748	0.998126
4.5	0.944491	0.963222	0.982925	0.945638	1.02375	0.968085	0.956027		1.03359	0.96585	0.942005	0.982456	0.986173	0.975649	1.00496	1.00187		Saline After LTP
5	0.97706	0.982969	1.00355	1.03223	0.993036	0.994368	1.0019		0.971466	0.96925	0.969442	0.993229	0.986173	0.938671	0.96601	0.988132		20	1.26079	1.29779	1.23776	1.3659	1.35739	1.31362	1.42389	1.42462	1.44198	1.42256	1.42941	1.40784	1.88235	1.67391	1.95128	1.48374	1.51452	1.41564	1.28125	1.25753	1.23394
5.5	0.993344	0.996134	0.962304	1.01855	0.987917	0.985607	0.997068		1.05054	1.01686	0.960296	0.991074	0.992078	1.00409	1.00301	1.00187		30	1.29636	1.35201	1.32241	1.4293	1.45913	1.43029	1.47545	1.5	1.49184	1.38838	1.47036	1.38559	1.91904	1.89933	1.9527	1.5451	1.67249	1.56522	1.31419	1.38111	1.33993
6	0.960775	1.01149	0.964595	1.00944	0.993036	1.06884	0.982583		1.00818	0.999858	0.978588	0.969529	1.00094	0.998404	0.993276	0.980637		50	1.37088	1.37762	1.39146	1.49293	1.49126	1.47619	1.47991	1.47971	1.5404	1.44238	1.51418	1.45785	1.89686	1.85714	1.85202	1.66239	1.59426	1.51181	1.36773	1.37085	1.35647
6.5	1.02863	0.952252	0.994381	1.07096	0.990477	0.994368	0.965684		1.0223	0.993057	0.990782	1.01262	1.00389	0.981338	1.00107	0.973142		100	1.37653	1.41918	1.41219	1.40336	1.46359	1.45095	1.43013	1.47887	1.44762	1.40734	1.38172	1.47826	1.62445	1.72562	1.69457	1.4542	1.50417	1.53282	1.38179	1.35494	1.38614
7	0.985202	1.02685	0.994381	1.014	1.02887	1.01189	1.00914		0.977114	1.00326	1.0487	0.960911	0.947789	0.992715	0.993276	0.963148		200	1.28649	1.24782	1.25601	1.247	1.27461	1.27895	1.27751	1.25359	1.27913	1.31559	1.32681	1.27307	1.29268	1.26013	1.33408	1.36214	1.35294	1.3	1.23306	1.27517	1.25763
7.5	0.949919	1.01808	0.987507	1.05501	1.04166	1.00751	0.999483		0.948873	1.04407	1.02736	0.995383	1.01865	0.984182	0.9738	1.03061		300	1.1204	1.16608	1.17801	1.18371	1.20315	1.15852	1.15066	1.17202	1.16587	1.18367	1.13011	1.11742	1.11155	1.16199	1.21678	1.17647	1.16791	1.13806	1.17601	1.13651	1.16557
8	0.982488	1.03782	0.998964	1.014	0.967442	1.04693	0.99224		1.02795	1.01006	1.02736	0.986765	1.04523	0.998404	1.00886	0.964397		400	1.11849	1.05	1.06854	1.08629	1.06713	1.10545	1.02935	1.16089	1.09524	1.10156	1.0653	1.03592	1.08991	1.08553	1.13927	1.14346	1.11952	1.18699	1.11352	1.1323	1.08908
8.5	1.00963	0.947863	1.01042	0.995768	1.04422	0.989987	1.00914		0.98841	1.02707	1.02432	1.01046	1.00389	1.01263	0.989381	0.976889		500	1.06325	1.06039	1.07434	1.10363	1.08319	1.05076	0.99569	1.04279	1.03908	1.04878	1.04486	1.04015	1.08102	1.12472	1.03672	1.14943	1.14938	1.06226	1.07199	1.04777	1.0471
9	0.955347	1.02027	0.985216	0.979818	1.01351	1.00313	0.987412		1.01665	0.948845	0.999927	1.03416	1.03637	0.992715	0.987433	1.01312
9.5	1.00963	0.989552	0.985216	0.995768	0.990477	1.00751	0.984997		0.971466	0.993057	1.03041	0.978147	1.04227	0.987027	0.999119	0.966896		Ketamine Before LTP
10	1.03134	1.0071	1.03791	1.0026	0.995595	1.00751	1.01397		0.926281	0.986255	1.00907	1.02986	0.965505	0.984182	1.00301	0.984385		20	1.41602	1.40682	1.43052	1.43976	1.38506	1.35714	1.59122	1.79487	1.8315	1.33189	1.40136	1.36889	1.65374	1.76418	1.7478	1.3941	1.35501	1.38781	1.49595	1.40364	1.46073	1.56933	1.51673	1.50175
10.5	0.947205	1.00052	0.982925	1.02767	0.980239	1.01627	0.99224		0.97429	0.986255	0.987733	0.984611	1.02456	1.00978	0.981591	1.02686		30	1.52987	1.48711	1.47792	1.41317	1.38643	1.57927	1.80488	1.89286	1.97407	1.4292	1.41886	1.5093	1.7067	1.74862	1.69916	1.57983	1.54178	1.44473	1.76389	1.57823	1.6172	1.71295	1.72046	1.6377
11	1.02591	1.02905	0.996672	0.986654	1.04422	0.9199	1.02845		0.968642	1.01346	1.01212	1.02124	1.01275	1.00409	1.06144	1.00562		50	1.49474	1.50256	1.52547	1.4233	1.42571	1.48986	1.96269	1.94485	2.04511	1.46847	1.53162	1.45395	1.95575	1.91202	1.90588	1.50541	1.47541	1.46978	1.62541	1.56495	1.55958	1.67539	1.5676	1.59155
11.5	0.987916	1.0093	1.01958	1.00944	0.982799	0.941802	1.02121		0.962993	0.986255	1.01822	1.01046	0.950742	0.972804	0.993276	1.01187		100	1.42969	1.43557	1.4036	1.42593	1.48287	1.40634	1.76173	1.81625	1.811	1.53995	1.41905	1.38178	1.74576	1.75683	1.85758	1.48087	1.49051	1.40909	1.64414	1.60766	1.58733	1.7395	1.65037	1.62917
12	0.968918	1.0071	1.00584	1.06185	1.01863	1.02503	0.997068		0.996882	0.989656	1.01212	0.993229	0.989126	0.998404	1.00691	0.998126		200	1.26893	1.24737	1.26722	1.34211	1.2929	1.27066	1.38926	1.62738	1.74615	1.22646	1.19469	1.20259	1.37989	1.34435	1.4	1.2964	1.2962	1.28134	1.31826	1.30903	1.31193	1.36636	1.32125	1.33455
12.5	1.05305	1.00272	1.03791	0.961589	0.990477	1.03817	0.994654		0.979938	0.972651	0.97249	0.971684	1.0157	1.00125	1.00496	0.989382		300	1.18904	1.11024	1.12202	1.20063	1.17825	1.12903	1.25424	1.37184	1.32292	1.11927	1.11062	1.11013	1.23743	1.2507	1.25562	1.19382	1.18132	1.17158	1.25605	1.20508	1.21295	1.19558	1.21626	1.2064
13	0.993344	1.02685	1.04708	1.03223	1.03655	1.02941	1.00673		0.948873	0.996457	1.05785	1.04278	1.02456	1.01547	1.00301	1.01187		400	1.05627	1.07273	0.994723	1.07918	1.10345	1.04871	1.27407	1.22677	1.14237	1.10805	1.09368	1.06054	1.17232	1.09804	1.14535	1.08684	1.07507	1.07945	1.16751	1.11356	1.12868	1.08388	1.11252	1.09091
13.5	1.00691	0.982969	1.04708	0.970703	0.980239	0.989987	0.975341		0.917809	0.976052	0.990782	1.01908	0.989126	1.00694	1.01859	1.00312		500	1.00253	1.05348	1.07143	1.07074	1.04559	1.07396	1.19718	1.2332	1.14237	1.08565	0.9869	1.08864	1.19174	1.11357	1.12147	1.09483	1.05094	1.05208	1.12051	1.09738	1.08122	1.07799	1.10201	1.14017
14	1.04763	1.0071	1.07686	1.02995	0.980239	0.985607	1.00914		0.948873	0.986255	1.00602	1.02124	1.01275	1.03254	1.02444	1.01686
14.5	1.0422	1.02905	0.980634	0.988932	0.985358	0.950563	0.994654		0.982762	0.972651	0.978588	1.05786	0.974363	1.00978	1.00107	0.965646		Ketamine After LTP
15	1.02863	0.980775	1.03562	1.01855	0.987917	1.03379	1.02121		0.960169	1.01006	1.07309	1.04063	1.03341	1.00125	0.999119	1.01437		20	1.3763	1.20503	1.44295	1.38353	1.44697	1.48214	1.36207	1.4417	1.30329	1.20394	1.22051	1.23546	1.72627	1.75328	1.74059	1.34085	1.33333	1.34097	1.29892	1.29969	1.29937	1.45583	1.37121	1.39218
15.5	1.03677	0.99394	1.01042	0.986654	1.01351	1.02065	0.99224		0.985586	1.02366	1.02432	0.973838	0.989126	1.03823	1.02054	1.00687		30	1.5412	1.3922	1.4793	1.52709	1.565	1.55668	1.38951	1.36307	1.35596	1.27437	1.25679	1.27885	1.74433	1.78478	1.89686	1.3727	1.36856	1.43802	1.31595	1.31538	1.35823	1.47009	1.46827	1.48271
16	1.0422	1.02027	0.97376	1.04134	1.01863	1.06884	1.04535		0.946049	0.982854	0.984685	0.995383	1.00389	1.04676	1.00301	0.978139		50	1.47146	1.43421	1.39785	1.56812	1.48301	1.5203	1.50174	1.53125	1.48229	1.35755	1.35434	1.36185	1.82255	1.83956	2.02613	1.3984	1.39071	1.38227	1.43333	1.47191	1.45617	1.53074	1.46357	1.55764
16.5	1.01777	1.01369	1.01271	0.99349	1.03399	1.01627	1.00673		0.971466	1.01006	1.0548	1.01046	1.00094	1.01547	1.02444	0.976889		100	1.49237	1.52232	1.48636	1.48681	1.54337	1.45363	1.55818	1.60215	1.52014	1.31354	1.34222	1.32639	1.88817	1.83652	1.78099	1.38095	1.35544	1.42033	1.46288	1.46057	1.46361	1.47767	1.45189	1.43727
17	1.03948	1.02466	1.01271	0.972982	0.97768	0.981227	1.03328		0.951697	0.993057	1.02736	1.004	1.04227	1.01263	1.01665	1.03186		200	1.20408	1.34459	1.26304	1.223	1.26173	1.26368	1.33164	1.34003	1.40035	1.21053	1.24706	1.20947	1.46639	1.38841	1.35331	1.18158	1.20055	1.20056	1.27457	1.27143	1.37542	1.29065	1.31375	1.2732
17.5	1.03134	1.02246	1.01958	1.02311	1.00327	0.989987	1.01155		0.999706	0.96585	1.01517	1.01908	1.02456	1.03538	0.981591	1.02436		300	1.10921	1.10145	1.10968	1.15025	1.08	1.12771	1.16638	1.07553	1.16585	1.11111	1.09328	1.10734	1.17	1.24124	1.24891	1.12137	1.15574	1.12022	1.20737	1.2043	1.13835	1.20413	1.12529	1.13559
18	1.05305	1.02905	0.980634	0.97526	0.964883	0.989987	1.0188		0.929105	1.00666	1.03651	1.03632	1.00684	1.0496	1.04586	1.05684		400	0.971717	0.991935	1.09029	1.11247	1.12439	1.04187	1.11565	1.19483	1.09256	1.01969	1.04067	1.07052	1.20045	1.07547	1.13478	1.09589	1.05882	1.05899	1.07571	1.14467	1.13399	1.06742	1.10013	1.06023
18.5	1.03677	1.0444	1.00125	0.945638	0.962324	0.963705	0.99224		0.914985	0.976052	1.05785	1.0277	1.06589	1.03254	1.06534	1.04934		500	0.985944	1.0744	0.973085	1.09685	1.04645	1.04218	1.16549	1.0719	1.10959	0.998649	1.01093	1.04892	1.12051	1.10851	1.13938	1.02591	1.04011	1.0309	1.07284	1.06462	1.09501	1.02323	1.03874	1.07214
19	1.03948	0.989552	1.00584	0.986654	0.929052	0.985607	1.02604		0.923457	1.02707	1.05175	1.04278	1.00389	1.04107	1.01859	1.06059
19.5	1.01777	1.01808	0.987507	0.966146	1.01095	0.976846	1.01397		0.957345	1.01346	1.10053	1.01908	0.997984	0.998404	1.02833	1.04685
20	1.04763	1.01149	1.01271	1.02539	0.998155	1.02065	1.00914		0.977114	1.04067	1.03346	1.06433	1.00094	1.03254	1.03028	1.07558
																		Input/Output (Figure 1E-1F)
	HFS								HFS									Saline Before LTP
																		PSFV Range	Avg PSFV (x)	X axis Error	Y Values -->
30	1.44388	1.29454	1.26016	1.28743	1.35135	1.26596	1.20469		1.27364	1.29573	1.82914	1.64174	1.77747	1.36249	1.42954	1.29169		0.0-0.1	0.0251	0.005393	0.004	0.014	0.074	0.012	0.007	0.001	0.004	0.198	0.347	0.004	0.002	0.002	0.005	0.065	0.001	0.002	0.096	0.012	0.002	0.078
30.5	1.40859	1.30989	1.24412	1.29427	1.32064	1.18273	1.21435		1.25104	1.27533	1.86877	1.57064	1.65346	1.4137	1.42954	1.29544		0.1-0.2	0.1507	0.0128	0.105	0.467	0.275	0.195	0.205	0.322
31	1.41402	1.31648	1.21434	1.23503	1.2976	1.23529	1.19745		1.22845	1.29914	1.81999	1.56417	1.70661	1.34543	1.36527	1.27046		0.2-0.3	0.2447	0.01145	0.599	0.734	0.32	0.295	0.372	0.422
31.5	1.41402	1.30112	1.25558	1.28288	1.30528	1.22215	1.11054		1.26234	1.28213	1.8078	1.55125	1.6948	1.33689	1.29905	1.26046		0.3-0.4	0.351	0.01982	0.266	0.416	0.532	0.41	0.609
32	1.35974	1.25943	1.20288	1.28743	1.27969	1.26158	1.17572		1.27081	1.31954	1.7895	1.57926	1.70366	1.28854	1.29905	1.25921		0.4-0.5	0.459	0.01647	0.651	0.543	0.609	0.74
32.5	1.43574	1.30551	1.17997	1.2487	1.3104	1.21339	1.16123		1.20304	1.32294	1.77426	1.57495	1.67708	1.32267	1.31463	1.21299		0.5-0.6	0.5383	0.02404	0.266	0.764	0.859
33	1.42759	1.27698	1.17309	1.22135	1.25921	1.21777	1.14675		1.21716	1.28213	1.83523	1.54478	1.54422	1.29707	1.26399	1.15678		0.6-0.7	0.661	0.023	0.657	0.856
33.5	1.42759	1.29234	1.20288	1.20085	1.27457	1.22653	1.12502		1.31317	1.27873	1.85352	1.56633	1.55603	1.28285	1.26789	1.21674		0.7-0.8
34	1.3896	1.29454	1.19601	1.19401	1.26945	1.25282	1.15641		1.32729	1.28893	1.71024	1.57495	1.55898	1.27716	1.28931	1.17302		0.8-0.9	0.801	0	0.755
34.5	1.38688	1.26382	1.18913	1.18034	1.22594	1.19149	1.13468		1.23975	1.32294	1.68585	1.54478	1.53831	1.28285	1.2562	1.12804		0.9-1.0	0.927	0	0.858
35	1.3896	1.25724	1.16164	1.2168	1.23618	1.09512	1.13951		1.19739	1.28553	1.75292	1.55771	1.49698	1.24018	1.22504	1.2005
35.5	1.39231	1.22871	1.1456	1.18945	1.24641	1.15207	1.15399		1.20586	1.24472	1.64622	1.55125	1.57079	1.27147	1.27373	1.16802		Saline After LTP
36	1.41131	1.29892	1.18913	1.18945	1.23874	1.15207	1.11778		1.21151	1.31954	1.695	1.51893	1.50583	1.26294	1.24257	1.11555		PSFV Range	Avg PSFV (x)	X axis Error	Y Values -->
36.5	1.35974	1.26601	1.1983	1.2487	1.21826	1.20025	1.13709		1.24257	1.25833	1.63098	1.52755	1.5206	1.25156	1.29126	1.12929		0.0-0.1	0.03309	0.005735	0.001	0.011	0.14	0.016	0.016	0.133	0	0.004	0.185	0.36	0.003	0.001	0.003	0.006	0.058	0.001	0.003	0.103	0.234	0	0.004	0.095
37	1.35974	1.25724	1.12727	1.1735	1.23874	1.23091	1.10088		1.25669	1.29573	1.62488	1.50816	1.4704	1.24303	1.25036	1.10931		0.1-0.2	0.1626	0.01786	0.619	0.373	0.242	0.328	0.423
37.5	1.35431	1.26601	1.15018	1.13249	1.22082	1.19149	1.12985		1.21151	1.26853	1.59135	1.54694	1.49698	1.26578	1.20946	1.19051		0.2-0.3	0.2432	0.01312	0.39	0.764	0.407	0.562	0.468	0.382
38	1.41131	1.27918	1.13873	1.19629	1.23106	1.22653	1.11536		1.16068	1.24472	1.73463	1.50816	1.47926	1.20321	1.2192	1.15428		0.3-0.4	0.3755	0.0145	0.665	0.715
38.5	1.35431	1.24846	1.16851	1.2168	1.18755	1.21777	1.13709		1.23975	1.26513	1.78646	1.5297	1.48516	1.24303	1.20556	1.16677		0.4-0.5	0.43	0.01422	0.536	0.873	0.667
39	1.41402	1.28356	1.20059	1.20768	1.19779	1.16521	1.14916		1.25387	1.28893	1.66451	1.51462	1.42611	1.19752	1.22504	1.15803		0.5-0.6	0.5715	0.0105	0.933	0.783
39.5	1.38145	1.24407	1.12498	1.20768	1.25921	1.13016	1.09364		1.18609	1.26513	1.695	1.46507	1.46154	1.24303	1.23478	1.16677		0.6-0.7	0.6955	0.0005	1.035	0.881
40	1.38145	1.26162	1.14331	1.20768	1.2413	1.20901	1.12019		1.18892	1.27533	1.71939	1.54478	1.40249	1.25725	1.27568	1.14678		0.7-0.8	0.755	0.011	0.645	0.847
40.5	1.41674	1.23091	1.1456	1.17122	1.24385	1.19149	1.10571		1.22563	1.24132	1.62183	1.51893	1.41725	1.20889	1.23088	1.15178		0.8-0.9	0.893	0	0.97
41	1.40588	1.28576	1.10207	1.20312	1.19267	1.07322	1.11778		1.20868	1.31954	1.67061	1.49738	1.4645	1.24303	1.24841	1.1143		0.9-1.0
41.5	1.41402	1.25285	1.15706	1.21452	1.17219	1.13892	1.15641		1.22563	1.31614	1.66146	1.47584	1.43792	1.19467	1.23478	1.10556
42	1.3516	1.25065	1.13185	1.23503	1.15684	1.17397	1.12019		1.2934	1.32634	1.55172	1.42629	1.40249	1.18614	1.24646	1.1268		Ketamine Before LTP
42.5	1.37874	1.23749	1.13185	1.20768	1.19011	1.15645	1.10329		1.27081	1.28213	1.75902	1.47584	1.41725	1.24303	1.23283	1.17676		PSFV Range	Avg PSFV (x)	X axis Error	Y Values -->
43	1.36517	1.23749	1.16622	1.24186	1.21826	1.16083	1.12502		1.25104	1.29914	1.74378	1.49738	1.46154	1.22881	1.21335	1.16302		0.0-0.1	0.02711	0.005982	0.002	0.004	0.003	0.009	0.01	0.002	0.071	0.355	0.006	0.001	0.053	0.001	0.001	0.051	0.254	0.011	0.04	0.01	0.011
43.5	1.41674	1.26162	1.08603	1.18717	1.27713	1.15207	1.11778		1.21716	1.25833	1.74682	1.49092	1.47335	1.21458	1.27178	1.14678		0.1-0.2	0.151	0.008392	0.105	0.543	0.696	0.185	0.279	0.385	0.429	0.313
44	1.39774	1.24846	1.09061	1.22363	1.21314	1.21339	1.14434		1.26516	1.27533	1.75292	1.49092	1.4143	1.22596	1.22504	1.16302		0.2-0.3	0.2304	0.009897	0.126	0.776	0.371	0.503	0.587	0.671	0.312
44.5	1.40588	1.24188	1.07916	1.20312	1.17987	1.09512	1.15641		1.19456	1.27193	1.60049	1.50385	1.40249	1.22596	1.24452	1.17052		0.3-0.4	0.3377	0.02165	0.491	0.61	0.643
45	1.41131	1.26821	1.11811	1.19857	1.19779	1.16521	1.10329		1.23975	1.33314	1.66756	1.45214	1.42907	1.15769	1.2601	1.11555		0.4-0.5	0.462	0.02139	0.279	0.281	0.719
45.5	1.42216	1.21555	1.1456	1.1849	1.18499	1.17397	1.12985		1.26234	1.24472	1.67976	1.47368	1.41135	1.16338	1.22309	1.1168		0.5-0.6	0.554	0	0.86
46	1.40045	1.22432	1.13185	1.21452	1.18499	1.20025	1.10812		1.21716	1.31274	1.68585	1.51031	1.44678	1.20889	1.22699	1.1218		0.6-0.7	0.6568	0.0201	0.468	0.397	0.937	1.071
46.5	1.37874	1.24846	1.13644	1.19857	1.23106	1.10826	1.10812		1.2934	1.27193	1.61269	1.44998	1.39068	1.18045	1.20167	1.14304		0.7-0.8	0.716	0	1.066
47	1.3896	1.2331	1.11352	1.23275	1.2157	1.16083	1.12019		1.20021	1.28893	1.71634	1.49307	1.42907	1.16054	1.18998	1.1243		0.8-0.9	0.8373	0.01581	0.529	0.486	1.202
47.5	1.39231	1.21774	1.14789	1.16439	1.17219	1.16959	1.13951		1.23692	1.26853	1.6889	1.50385	1.44678	1.16054	1.21725	1.12055		0.9-1.0	0.969	0.008	0.6	1.381
48	1.40045	1.26162	1.0929	1.1735	1.2157	1.17397	1.10571		1.24257	1.29914	1.61269	1.49092	1.36411	1.18614	1.17051	1.15553
48.5	1.40317	1.26162	1.11581	1.16895	1.1594	1.19587	1.15399		1.23692	1.27533	1.66146	1.43921	1.37592	1.16907	1.22504	1.11305		Ketamine After LTP
49	1.41131	1.23529	1.11581	1.17578	1.14916	1.17397	1.15158		1.21716	1.28213	1.61269	1.46938	1.35525	1.17761	1.25036	1.11305		PSFV Range	Avg PSFV (x)	X axis Error	Y Values -->
49.5	1.40859	1.23529	1.12956	1.16895	1.15428	1.21339	1.12502		1.25669	1.31954	1.7011	1.4823	1.41135	1.16054	1.21335	1.12055		0.0-0.1	0.02179	0.00471	0.013	0.004	0.006	0.007	0.002	0.004	0.224	0.006	0.006	0.064	0.212	0.003	0.004	0.051	0.006	0.091	0.45	0.015	0.004
50	1.38145	1.2331	1.15935	1.18945	1.22082	1.11702	1.09847		1.2934	1.30594	1.57306	1.49307	1.31687	1.18329	1.22309	1.12055		0.1-0.2	0.1475	0.009152	0.153	0.641	0.912	0.372	0.432	0.444	0.559	0.466
50.5	1.43031	1.25504	1.15018	1.19401	1.16963	1.19149	1.12261		1.18609	1.31274	1.62488	1.51677	1.39068	1.17761	1.25425	1.10306		0.2-0.3	0.233	0.009784	0.249	1.085	1.236	0.54	0.747	0.662	0.702	0.874	1.036
51	1.45473	1.26601	1.14102	1.18717	1.2848	1.20463	1.12744		1.26799	1.29914	1.7956	1.54263	1.43792	1.18329	1.22115	1.12055		0.3-0.4	0.321	0.001	0.918	1.189
51.5	1.47645	1.2704	1.1204	1.21908	1.22082	1.21777	1.08639		1.19456	1.29914	1.66451	1.48015	1.39363	1.17761	1.25231	1.1143		0.4-0.5	0.4497	0.007688	0.394	0.496	1.197
52	1.42216	1.25943	1.11352	1.18717	1.20802	1.08198	1.08639		1.21998	1.29914	1.67671	1.48446	1.45269	1.20889	1.22504	1.13179		0.5-0.6
52.5	1.44931	1.29454	1.10436	1.14388	1.22338	1.04693	1.09122		1.25387	1.30254	1.66146	1.49954	1.41135	1.17192	1.23867	1.08307		0.6-0.7	0.6283	0.02033	0.666	1.415	1.569
53	1.43302	1.25724	1.11352	1.19629	1.2157	1.1214	1.11536		1.27364	1.23792	1.57611	1.50816	1.44973	1.18329	1.23478	1.11056		0.7-0.8	0.755	0.026	0.622	0.782
53.5	1.44659	1.2704	1.10894	1.16211	1.19011	1.22215	1.10812		1.25387	1.30594	1.64317	1.51893	1.41725	1.16338	1.22115	1.11181		0.8-0.9
54	1.44931	1.2704	1.07686	1.19629	1.20802	1.11702	1.09847		1.28211	1.33995	1.60354	1.50169	1.45269	1.16907	1.1783	1.08182		0.9-1.0	0.9325	0.0315	0.748	0.909
54.5	1.47102	1.27918	1.07686	1.2054	1.26945	1.13892	1.12985		1.19739	1.25833	1.65232	1.52539	1.39659	1.15485	1.20946	1.11056
55	1.46559	1.28795	1.13873	1.17122	1.19523	1.0995	1.09122		1.18892	1.29914	1.67061	1.54478	1.3523	1.13209	1.22699	1.12555
55.5	1.48459	1.28795	1.07916	1.23047	1.21826	1.11264	1.08881		1.20868	1.32294	1.65537	1.50385	1.37592	1.12925	1.2153	1.15178
56	1.40859	1.25943	1.10894	1.23275	1.27201	1.10826	1.06708		1.21433	1.29914	1.58525	1.46722	1.42907	1.15485	1.21335	1.1268
56.5	1.49273	1.28137	1.11811	1.19857	1.20035	1.1214	1.08881		1.21716	1.32974	1.58525	1.50169	1.34049	1.16907	1.23088	1.14054
57	1.45745	1.28576	1.12269	1.23958	1.24385	1.13454	1.10812		1.25387	1.28553	1.75902	1.52324	1.37001	1.12925	1.26399	1.14304
57.5	1.46288	1.24626	1.10665	1.17806	1.25153	1.12578	1.11536		1.2934	1.38076	1.63098	1.49523	1.31982	1.14916	1.21141	1.09931
58	1.47645	1.28137	1.09519	1.16895	1.16963	1.11702	1.11054		1.21433	1.39776	1.75597	1.52324	1.34344	1.14063	1.23478	1.13554
58.5	1.51987	1.27918	1.11352	1.19173	1.19267	1.17835	1.09122		1.21716	1.31274	1.65537	1.52539	1.29029	1.152	1.26594	1.1193
59	1.42216	1.28137	1.0929	1.23503	1.20035	1.0995	1.10812		1.28211	1.29914	1.70414	1.48015	1.36706	1.10649	1.25231	1.15803
59.5	1.43845	1.25065	1.07916	1.24186	1.23106	1.16959	1.10812		1.23692	1.34675	1.63708	1.52108	1.31096	1.13209	1.25815	1.1218
60	1.42488	1.27698	1.09061	1.27148	1.20802	1.11702	1.08639		1.22845	1.29233	1.64622	1.51893	1.33753	1.09796	1.24062	1.10431
60.5	1.40317	1.27479	1.11581	1.20768	1.16195	1.15207	1.10812		1.26234	1.31274	1.61574	1.51677	1.31391	1.08658	1.23867	1.10556
61	1.46288	1.26162	1.0929	1.14616	1.22594	1.16083	1.10088		1.23692	1.32974	1.74378	1.50169	1.34934	1.09512	1.23673	1.11555
61.5	1.43845	1.31209	1.08374	1.20768	1.17219	1.20025	1.11295		1.24822	1.33655	1.6828	1.50385	1.37592	1.05245	1.25815	1.09681
62	1.46016	1.32306	1.03791	1.25326	1.18499	1.15645	1.11778		1.26799	1.33655	1.57915	1.49738	1.26962	1.05529	1.23478	1.09307
62.5	1.46016	1.24407	1.06312	1.24186	1.22338	1.12578	1.10088		1.21151	1.31274	1.62488	1.54909	1.31096	1.08374	1.28736	1.09307
63	1.48187	1.28576	1.11352	1.2054	1.2285	1.20025	1.0526		1.24257	1.33995	1.71634	1.52755	1.26077	1.02969	1.27957	1.08557
63.5	1.49002	1.28576	1.05395	1.23503	1.21826	1.15207	1.10812		1.25387	1.37395	1.67061	1.53616	1.25486	1.02685	1.23673	1.12804
64	1.55244	1.32525	1.06312	1.18945	1.15172	1.1433	1.08639		1.23128	1.35015	1.61269	1.4823	1.17514	1.06383	1.2192	1.12055
64.5	1.51444	1.26162	1.06312	1.16895	1.18755	1.21339	1.09364		1.28211	1.30254	1.65537	1.55986	1.19581	1.05529	1.26789	1.1168
65	1.51444	1.23968	1.04937	1.23275	1.17731	1.12578	1.11778		1.20304	1.38416	1.65842	1.53186	1.21057	1.05245	1.24452	1.1218
65.5	1.53887	1.27259	1.06083	1.20768	1.2157	1.0995	1.11054		1.2454	1.31274	1.72548	1.5297	1.246	1.03254	1.25815	1.13679
66	1.46016	1.28137	1.04021	1.19401	1.16707	1.18273	1.10088		1.316	1.32294	1.81084	1.53616	1.19286	1.04107	1.27568	1.09307
66.5	1.54973	1.2704	1.04937	1.21908	1.17987	1.19149	1.09364		1.20021	1.33655	1.66756	1.51031	1.22238	1.024	1.24646	1.13429
67	1.47102	1.32745	1.03562	1.17806	1.12868	1.13016	1.09122		1.2454	1.31614	1.6828	1.58141	1.16038	1.02685	1.28347	1.07558
67.5	1.46016	1.26382	1.08832	1.19629	1.2285	1.16521	1.14675		1.24822	1.35355	1.64927	1.57495	1.20762	1.024	1.25231	1.10056
68	1.49544	1.32525	1.08832	1.17578	1.20546	1.0776	1.06467		1.26234	1.35355	1.66146	1.54047	1.17514	1.02116	1.24841	1.11555
68.5	1.54158	1.27918	1.07228	1.20312	1.21314	1.11264	1.08881		1.22563	1.36035	1.70414	1.5534	1.16333	1.02685	1.22504	1.09307
69	1.57687	1.27698	1.03333	1.2168	1.17475	1.13454	1.07915		1.25387	1.37055	1.78341	1.54047	1.2401	1.00409	1.23478	1.08182
69.5	1.50901	1.3077	1.05624	1.22591	1.14916	1.16521	1.12019		1.2228	1.35695	1.67976	1.57926	1.21648	0.998404	1.29905	1.11181
70	1.5253	1.29673	1.09749	1.22135	1.18243	1.22653	1.12985		1.31317	1.36035	1.67671	1.54694	1.25486	0.975649	1.22115	1.08807
70.5	1.52258	1.31209	1.05166	1.20313	1.18499	1.12578	1.14675		1.29058	1.29914	1.6828	1.51677	1.20762	1.02116	1.25036	1.1168
71	1.55244	1.29892	1.03562	1.20768	1.17475	1.12578	1.09122		1.25104	1.34675	1.63708	1.56633	1.16924	1.02685	1.23478	1.12804
71.5	1.50359	1.28356	1.03562	1.26009	1.16451	1.15645	1.11054		1.25669	1.38756	1.74378	1.58787	1.25486	1.01832	1.22894	1.11555
72	1.5633	1.29892	1.02875	1.21908	1.2413	1.11264	1.12985		1.27646	1.33655	1.8017	1.58141	1.20762	1.03823	1.22115	1.1243
72.5	1.53887	1.27479	1.01958	1.21908	1.22594	1.23529	1.14192		1.24822	1.36035	1.77121	1.54694	1.20762	1.04392	1.23088	1.07558
73	1.56058	1.2704	1.04708	1.22591	1.21314	1.14768	1.10812		1.2341	1.30934	1.64927	1.54047	1.29029	1.02116	1.21141	1.10431
73.5	1.57687	1.25065	1.06083	1.27148	1.24385	1.17835	1.06708		1.22845	1.36375	1.71939	1.51462	1.2401	1.04107	1.23478	1.02186
74	1.53073	1.33184	1.04479	1.19401	1.20546	1.12578	1.10088				1.71024	1.58356	1.2962	1.02969	1.22894	1.05809
74.5					1.19779								1.26962	1.02116	1.25425	1.02811
75					1.2029								1.31096		1.2192	1.0406

## Sheet: Figure 1 LTP Raw Values
Long Term Potentiation Time Course, Raw Values for Figure 1 (Not Graphed)
Time (min)	Saline								Ketamine
0	0.354	0.455	0.412	0.412	0.395	0.231	0.417		0.368	0.293	0.29	0.446	0.331	0.352	0.49	0.771
0.5	0.347	0.444	0.419	0.431	0.387	0.218	0.401		0.371	0.309	0.324	0.451	0.324	0.345	0.502	0.774
1	0.366	0.443	0.431	0.418	0.386	0.234	0.396		0.378	0.299	0.299	0.452	0.329	0.341	0.508	0.788
1.5	0.342	0.44	0.429	0.441	0.373	0.232	0.406		0.359	0.295	0.322	0.444	0.338	0.345	0.501	0.78
2	0.368	0.428	0.436	0.434	0.385	0.222	0.397		0.37	0.288	0.328	0.442	0.322	0.336	0.515	0.781
2.5	0.374	0.443	0.438	0.423	0.393	0.231	0.413		0.37	0.302	0.311	0.469	0.336	0.347	0.514	0.823
3	0.349	0.441	0.421	0.446	0.394	0.23	0.422		0.356	0.287	0.306	0.453	0.32	0.332	0.494	0.793
3.5	0.366	0.462	0.424	0.422	0.408	0.218	0.416		0.37	0.306	0.31	0.456	0.333	0.347	0.49	0.775
4	0.36	0.454	0.454	0.448	0.403	0.238	0.42		0.364	0.304	0.305	0.452	0.35	0.347	0.501	0.799
4.5	0.348	0.439	0.429	0.415	0.4	0.221	0.396		0.366	0.284	0.309	0.456	0.334	0.343	0.516	0.802
5	0.36	0.448	0.438	0.453	0.388	0.227	0.415		0.344	0.285	0.318	0.461	0.334	0.33	0.496	0.791
5.5	0.366	0.454	0.42	0.447	0.386	0.225	0.413		0.372	0.299	0.315	0.46	0.336	0.353	0.515	0.802
6	0.354	0.461	0.421	0.443	0.388	0.244	0.407		0.357	0.294	0.321	0.45	0.339	0.351	0.51	0.785
6.5	0.379	0.434	0.434	0.47	0.387	0.227	0.4		0.362	0.292	0.325	0.47	0.34	0.345	0.514	0.779
7	0.363	0.468	0.434	0.445	0.402	0.231	0.418		0.346	0.295	0.344	0.446	0.321	0.349	0.51	0.771
7.5	0.35	0.464	0.431	0.463	0.407	0.23	0.414		0.336	0.307	0.337	0.462	0.345	0.346	0.5	0.825
8	0.362	0.473	0.436	0.445	0.378	0.239	0.411		0.364	0.297	0.337	0.458	0.354	0.351	0.518	0.772
8.5	0.372	0.432	0.441	0.437	0.408	0.226	0.418		0.35	0.302	0.336	0.469	0.34	0.356	0.508	0.782
9	0.352	0.465	0.43	0.43	0.396	0.229	0.409		0.36	0.279	0.328	0.48	0.351	0.349	0.507	0.811
9.5	0.372	0.451	0.43	0.437	0.387	0.23	0.408		0.344	0.292	0.338	0.454	0.353	0.347	0.513	0.774
10	0.38	0.459	0.453	0.44	0.389	0.23	0.42		0.328	0.29	0.331	0.478	0.327	0.346	0.515	0.788
10.5	0.349	0.456	0.429	0.451	0.383	0.232	0.411		0.345	0.29	0.324	0.457	0.347	0.355	0.504	0.822
11	0.378	0.469	0.435	0.433	0.408	0.21	0.426		0.343	0.298	0.332	0.474	0.343	0.353	0.545	0.805
11.5	0.364	0.46	0.445	0.443	0.384	0.215	0.423		0.341	0.29	0.334	0.469	0.322	0.342	0.51	0.81
12	0.357	0.459	0.439	0.466	0.398	0.234	0.413		0.353	0.291	0.332	0.461	0.335	0.351	0.517	0.799
12.5	0.388	0.457	0.453	0.422	0.387	0.237	0.412		0.347	0.286	0.319	0.451	0.344	0.352	0.516	0.792
13	0.366	0.468	0.457	0.453	0.405	0.235	0.417		0.336	0.293	0.347	0.484	0.347	0.357	0.515	0.81
13.5	0.371	0.448	0.457	0.426	0.383	0.226	0.404		0.325	0.287	0.325	0.473	0.335	0.354	0.523	0.803
14	0.386	0.459	0.47	0.452	0.383	0.225	0.418		0.336	0.29	0.33	0.474	0.343	0.363	0.526	0.814
14.5	0.384	0.469	0.428	0.434	0.385	0.217	0.412		0.348	0.286	0.321	0.491	0.33	0.355	0.514	0.773
15	0.379	0.447	0.452	0.447	0.386	0.236	0.423		0.34	0.297	0.352	0.483	0.35	0.352	0.513	0.812
15.5	0.382	0.453	0.441	0.433	0.396	0.233	0.411		0.349	0.301	0.336	0.452	0.335	0.365	0.524	0.806
16	0.384	0.465	0.425	0.457	0.398	0.244	0.433		0.335	0.289	0.323	0.462	0.34	0.368	0.515	0.783
16.5	0.375	0.462	0.442	0.436	0.404	0.232	0.417		0.344	0.297	0.346	0.469	0.339	0.357	0.526	0.782
17	0.383	0.467	0.442	0.427	0.382	0.224	0.428		0.337	0.292	0.337	0.466	0.353	0.356	0.522	0.826
17.5	0.38	0.466	0.445	0.449	0.392	0.226	0.419		0.354	0.284	0.333	0.473	0.347	0.364	0.504	0.82
18	0.388	0.469	0.428	0.428	0.377	0.226	0.422		0.329	0.296	0.34	0.481	0.341	0.369	0.537	0.846
18.5	0.382	0.476	0.437	0.415	0.376	0.22	0.411		0.324	0.287	0.347	0.477	0.361	0.363	0.547	0.84
19	0.383	0.451	0.439	0.433	0.363	0.225	0.425		0.327	0.302	0.345	0.484	0.34	0.366	0.523	0.849
19.5	0.375	0.464	0.431	0.424	0.395	0.223	0.42		0.339	0.298	0.361	0.473	0.338	0.351	0.528	0.838
20	0.386	0.461	0.442	0.45	0.39	0.233	0.418		0.346	0.306	0.339	0.494	0.339	0.363	0.529	0.861
	HFS								HFS
30	0.532	0.59	0.55	0.565	0.528	0.289	0.499		0.451	0.381	0.6	0.762	0.602	0.479	0.734	1.034
30.5	0.519	0.597	0.543	0.568	0.516	0.27	0.503		0.443	0.375	0.613	0.729	0.56	0.497	0.734	1.037
31	0.521	0.6	0.53	0.542	0.507	0.282	0.496		0.435	0.382	0.597	0.726	0.578	0.473	0.701	1.017
31.5	0.521	0.593	0.548	0.563	0.51	0.279	0.46		0.447	0.377	0.593	0.72	0.574	0.47	0.667	1.009
32	0.501	0.574	0.525	0.565	0.5	0.288	0.487		0.45	0.388	0.587	0.733	0.577	0.453	0.667	1.008
32.5	0.529	0.595	0.515	0.548	0.512	0.277	0.481		0.426	0.389	0.582	0.731	0.568	0.465	0.675	0.971
33	0.526	0.582	0.512	0.536	0.492	0.278	0.475		0.431	0.377	0.602	0.717	0.523	0.456	0.649	0.926
33.5	0.526	0.589	0.525	0.527	0.498	0.28	0.466		0.465	0.376	0.608	0.727	0.527	0.451	0.651	0.974
34	0.512	0.59	0.522	0.524	0.496	0.286	0.479		0.47	0.379	0.561	0.731	0.528	0.449	0.662	0.939
34.5	0.511	0.576	0.519	0.518	0.479	0.272	0.47		0.439	0.389	0.553	0.717	0.521	0.451	0.645	0.903
35	0.512	0.573	0.507	0.534	0.483	0.25	0.472		0.424	0.378	0.575	0.723	0.507	0.436	0.629	0.961
35.5	0.513	0.56	0.5	0.522	0.487	0.263	0.478		0.427	0.366	0.54	0.72	0.532	0.447	0.654	0.935
36	0.52	0.592	0.519	0.522	0.484	0.263	0.463		0.429	0.388	0.556	0.705	0.51	0.444	0.638	0.893
36.5	0.501	0.577	0.523	0.548	0.476	0.274	0.471		0.44	0.37	0.535	0.709	0.515	0.44	0.663	0.904
37	0.501	0.573	0.492	0.515	0.484	0.281	0.456		0.445	0.381	0.533	0.7	0.498	0.437	0.642	0.888
37.5	0.499	0.577	0.502	0.497	0.477	0.272	0.468		0.429	0.373	0.522	0.718	0.507	0.445	0.621	0.953
38	0.52	0.583	0.497	0.525	0.481	0.28	0.462		0.411	0.366	0.569	0.7	0.501	0.423	0.626	0.924
38.5	0.499	0.569	0.51	0.534	0.464	0.278	0.471		0.439	0.372	0.586	0.71	0.503	0.437	0.619	0.934
39	0.521	0.585	0.524	0.53	0.468	0.266	0.476		0.444	0.379	0.546	0.703	0.483	0.421	0.629	0.927
39.5	0.509	0.567	0.491	0.53	0.492	0.258	0.453		0.42	0.372	0.556	0.68	0.495	0.437	0.634	0.934
40	0.509	0.575	0.499	0.53	0.485	0.276	0.464		0.421	0.375	0.564	0.717	0.475	0.442	0.655	0.918
40.5	0.522	0.561	0.5	0.514	0.486	0.272	0.458		0.434	0.365	0.532	0.705	0.48	0.425	0.632	0.922
41	0.518	0.586	0.481	0.528	0.466	0.245	0.463		0.428	0.388	0.548	0.695	0.496	0.437	0.641	0.892
41.5	0.521	0.571	0.505	0.533	0.458	0.26	0.479		0.434	0.387	0.545	0.685	0.487	0.42	0.634	0.885
42	0.498	0.57	0.494	0.542	0.452	0.268	0.464		0.458	0.39	0.509	0.662	0.475	0.417	0.64	0.902
42.5	0.508	0.564	0.494	0.53	0.465	0.264	0.457		0.45	0.377	0.577	0.685	0.48	0.437	0.633	0.942
43	0.503	0.564	0.509	0.545	0.476	0.265	0.466		0.443	0.382	0.572	0.695	0.495	0.432	0.623	0.931
43.5	0.522	0.575	0.474	0.521	0.499	0.263	0.463		0.431	0.37	0.573	0.692	0.499	0.427	0.653	0.918
44	0.515	0.569	0.476	0.537	0.474	0.277	0.474		0.448	0.375	0.575	0.692	0.479	0.431	0.629	0.931
44.5	0.518	0.566	0.471	0.528	0.461	0.25	0.479		0.423	0.374	0.525	0.698	0.475	0.431	0.639	0.937
45	0.52	0.578	0.488	0.526	0.468	0.266	0.457		0.439	0.392	0.547	0.674	0.484	0.407	0.647	0.893
45.5	0.524	0.554	0.5	0.52	0.463	0.268	0.468		0.447	0.366	0.551	0.684	0.478	0.409	0.628	0.894
46	0.516	0.558	0.494	0.533	0.463	0.274	0.459		0.431	0.386	0.553	0.701	0.49	0.425	0.63	0.898
46.5	0.508	0.569	0.496	0.526	0.481	0.253	0.459		0.458	0.374	0.529	0.673	0.471	0.415	0.617	0.915
47	0.512	0.562	0.486	0.541	0.475	0.265	0.464		0.425	0.379	0.563	0.693	0.484	0.408	0.611	0.9
47.5	0.513	0.555	0.501	0.511	0.458	0.267	0.472		0.438	0.373	0.554	0.698	0.49	0.408	0.625	0.897
48	0.516	0.575	0.477	0.515	0.475	0.268	0.458		0.44	0.382	0.529	0.692	0.462	0.417	0.601	0.925
48.5	0.517	0.575	0.487	0.513	0.453	0.273	0.478		0.438	0.375	0.545	0.668	0.466	0.411	0.629	0.891
49	0.52	0.563	0.487	0.516	0.449	0.268	0.477		0.431	0.377	0.529	0.682	0.459	0.414	0.642	0.891
49.5	0.519	0.563	0.493	0.513	0.451	0.277	0.466		0.445	0.388	0.558	0.688	0.478	0.408	0.623	0.897
50	0.509	0.562	0.506	0.522	0.477	0.255	0.455		0.458	0.384	0.516	0.693	0.446	0.416	0.628	0.897
50.5	0.527	0.572	0.502	0.524	0.457	0.272	0.465		0.42	0.386	0.533	0.704	0.471	0.414	0.644	0.883
51	0.536	0.577	0.498	0.521	0.502	0.275	0.467		0.449	0.382	0.589	0.716	0.487	0.416	0.627	0.897
51.5	0.544	0.579	0.489	0.535	0.477	0.278	0.45		0.423	0.382	0.546	0.687	0.472	0.414	0.643	0.892
52	0.524	0.574	0.486	0.521	0.472	0.247	0.45		0.432	0.382	0.55	0.689	0.492	0.425	0.629	0.906
52.5	0.534	0.59	0.482	0.502	0.478	0.239	0.452		0.444	0.383	0.545	0.696	0.478	0.412	0.636	0.867
53	0.528	0.573	0.486	0.525	0.475	0.256	0.462		0.451	0.364	0.517	0.7	0.491	0.416	0.634	0.889
53.5	0.533	0.579	0.484	0.51	0.465	0.279	0.459		0.444	0.384	0.539	0.705	0.48	0.409	0.627	0.89
54	0.534	0.579	0.47	0.525	0.472	0.255	0.455		0.454	0.394	0.526	0.697	0.492	0.411	0.605	0.866
54.5	0.542	0.583	0.47	0.529	0.496	0.26	0.468		0.424	0.37	0.542	0.708	0.473	0.406	0.621	0.889
55	0.54	0.587	0.497	0.514	0.467	0.251	0.452		0.421	0.382	0.548	0.717	0.458	0.398	0.63	0.901
55.5	0.547	0.587	0.471	0.54	0.476	0.254	0.451		0.428	0.389	0.543	0.698	0.466	0.397	0.624	0.922
56	0.519	0.574	0.484	0.541	0.497	0.253	0.442		0.43	0.382	0.52	0.681	0.484	0.406	0.623	0.902
56.5	0.55	0.584	0.488	0.526	0.469	0.256	0.451		0.431	0.391	0.52	0.697	0.454	0.411	0.632	0.913
57	0.537	0.586	0.49	0.544	0.486	0.259	0.459		0.444	0.378	0.577	0.707	0.464	0.397	0.649	0.915
57.5	0.539	0.568	0.483	0.517	0.489	0.257	0.462		0.458	0.406	0.535	0.694	0.447	0.404	0.622	0.88
58	0.544	0.584	0.478	0.513	0.457	0.255	0.46		0.43	0.411	0.576	0.707	0.455	0.401	0.634	0.909
58.5	0.56	0.583	0.486	0.523	0.466	0.269	0.452		0.431	0.386	0.543	0.708	0.437	0.405	0.65	0.896
59	0.524	0.584	0.477	0.542	0.469	0.251	0.459		0.454	0.382	0.559	0.687	0.463	0.389	0.643	0.927
59.5	0.53	0.57	0.471	0.545	0.481	0.267	0.459		0.438	0.396	0.537	0.706	0.444	0.398	0.646	0.898
60	0.525	0.582	0.476	0.558	0.472	0.255	0.45		0.435	0.38	0.54	0.705	0.453	0.386	0.637	0.884
60.5	0.517	0.581	0.487	0.53	0.454	0.263	0.459		0.447	0.386	0.53	0.704	0.445	0.382	0.636	0.885
61	0.539	0.575	0.477	0.503	0.479	0.265	0.456		0.438	0.391	0.572	0.697	0.457	0.385	0.635	0.893
61.5	0.53	0.598	0.473	0.53	0.458	0.274	0.461		0.442	0.393	0.552	0.698	0.466	0.37	0.646	0.878
62	0.538	0.603	0.453	0.55	0.463	0.264	0.463		0.449	0.393	0.518	0.695	0.43	0.371	0.634	0.875
62.5	0.538	0.567	0.464	0.545	0.478	0.257	0.456		0.429	0.386	0.533	0.719	0.444	0.381	0.661	0.875
63	0.546	0.586	0.486	0.529	0.48	0.274	0.436		0.44	0.394	0.563	0.709	0.427	0.362	0.657	0.869
63.5	0.549	0.586	0.46	0.542	0.476	0.263	0.459		0.444	0.404	0.548	0.713	0.425	0.361	0.635	0.903
64	0.572	0.604	0.464	0.522	0.45	0.261	0.45		0.436	0.397	0.529	0.688	0.398	0.374	0.626	0.897
64.5	0.558	0.575	0.464	0.513	0.464	0.277	0.453		0.454	0.383	0.543	0.724	0.405	0.371	0.651	0.894
65	0.558	0.565	0.458	0.541	0.46	0.257	0.463		0.426	0.407	0.544	0.711	0.41	0.37	0.639	0.898
65.5	0.567	0.58	0.463	0.53	0.475	0.251	0.46		0.441	0.386	0.566	0.71	0.422	0.363	0.646	0.91
66	0.538	0.584	0.454	0.524	0.456	0.27	0.456		0.466	0.389	0.594	0.713	0.404	0.366	0.655	0.875
66.5	0.571	0.579	0.458	0.535	0.461	0.272	0.453		0.425	0.393	0.547	0.701	0.414	0.36	0.64	0.908
67	0.542	0.605	0.452	0.517	0.441	0.258	0.452		0.441	0.387	0.552	0.734	0.393	0.361	0.659	0.861
67.5	0.538	0.576	0.475	0.525	0.48	0.266	0.475		0.442	0.398	0.541	0.731	0.409	0.36	0.643	0.881
68	0.551	0.604	0.475	0.516	0.471	0.246	0.441		0.447	0.398	0.545	0.715	0.398	0.359	0.641	0.893
68.5	0.568	0.583	0.468	0.528	0.474	0.254	0.451		0.434	0.4	0.559	0.721	0.394	0.361	0.629	0.875
69	0.581	0.582	0.451	0.534	0.459	0.259	0.447		0.444	0.403	0.585	0.715	0.42	0.353	0.634	0.866
69.5	0.556	0.596	0.461	0.538	0.449	0.266	0.464		0.433	0.399	0.551	0.733	0.412	0.351	0.667	0.89
70	0.562	0.591	0.479	0.536	0.462	0.28	0.468		0.465	0.4	0.55	0.718	0.425	0.343	0.627	0.871
70.5	0.561	0.598	0.459	0.528	0.463	0.257	0.475		0.457	0.382	0.552	0.704	0.409	0.359	0.642	0.894
71	0.572	0.592	0.452	0.53	0.459	0.257	0.452		0.443	0.396	0.537	0.727	0.396	0.361	0.634	0.903
71.5	0.554	0.585	0.452	0.553	0.455	0.264	0.46		0.445	0.408	0.572	0.737	0.425	0.358	0.631	0.893
72	0.576	0.592	0.449	0.535	0.485	0.254	0.468		0.452	0.393	0.591	0.734	0.409	0.365	0.627	0.9
72.5	0.567	0.581	0.445	0.535	0.479	0.282	0.473		0.442	0.4	0.581	0.718	0.409	0.367	0.632	0.861
73	0.575	0.579	0.457	0.538	0.474	0.262	0.459		0.437	0.385	0.541	0.715	0.437	0.359	0.622	0.884
73.5	0.581	0.57	0.463	0.558	0.486	0.269	0.442		0.435	0.401	0.564	0.703	0.42	0.366	0.634	0.818
74	0.564	0.607	0.456	0.524	0.471	0.257	0.456				0.561	0.735	0.439	0.362	0.631	0.847
74.5					0.468								0.43	0.359	0.644	0.823
75					0.47								0.444		0.626	0.833

## Sheet: Figure 2 SPT
	Male Sucrose Preference (Figure 1B)			Female Sucrose Preference (Figure 1D)
	Control Sucrose Preference (%)	CORT Sucrose Preference (%)		Control Sucrose Preference (%)	CORT Sucrose Preference (%)
	84.93	60		80.2	23.3
	84.93	60		80.2	23.3
	84.93	66.07		84.2	72.1
	86.6	47.9		80	72.1
	76	47.9		80	49
	85.8	54.4		87.8	45
	77.7	54.4		83.1	20
	82.89	73.2		83.1	20
	77.85	57.3		83	29.9
	76	23.6		83	59.1
	85	45.2			59.1
	85	47.1			37.4
		47.1			51.6
					51.6

## Sheet: Figure 3 Sex Comparisons
	Average Baseline fEPSPs (Figure 2A)			CORT Average Baseline fEPSPs (Figure 2B)
	Male	Female		Male	Female
	0.359119	0.632262		0.848071	0.471659
	0.382452	0.485238		0.430286	0.231439
	0.413585	0.33886		0.347095	0.82796
	0.715581	0.757683		0.61322	0.607907
	0.493524	0.583805		0.69822	0.558698
	0.570056	0.274605		0.505455	0.476638
	0.450395	0.317585		0.759545	0.193886
	0.309333	0.470366		0.568683	0.500727
	0.315756	0.396915		0.422732	0.564317
	0.354537	0.331171		0.519548	0.400857
	0.321			0.473762	0.306366
	0.309857			0.591878	0.48878
				0.558293	0.626952
					0.617405
Paired Pulse Stimulation (Figure 2C-2D)
Male Control Before LTP
20	1.44164	1.24234	1.52	1.14951	1.249	1.17408	1.13747	1.23261	1.21446	1.48893	1.48901	1.55154	1.39845	1.46094	1.47358	1.45226	1.41894	1.42373	0.995902	1.09914	1.13134	1.50368	1.49084	1.57295	1.61578	1.5466	1.43049	1.29351	1.28718	1.29032	1.36593	1.36909	1.44904	1.38129	1.34432	1.31834
30	1.48773	1.70134	1.52923	1.33667	1.49583	1.45363	1.38539	1.41667	1.38129	1.60149	1.62016	1.61464	1.50615	1.54004	1.53425	1.58692	1.47134	1.55627	1.25193	1.37028	1.2506	1.54902	1.59671	1.64706	2.05611	1.84438	1.85598	1.39181	1.50146	1.57186	1.4965	1.43522	1.50809	1.37456	1.3614	1.45126
50	1.66254	1.55689	1.67081	1.46976	1.36581	1.36346	1.40189	1.44755	1.46341	1.59794	1.57102	1.59687	1.58318	1.62008	1.55932	1.55099	1.46117	1.57018	1.28953	1.20449	1.32903	1.77689	1.59441	1.80524	1.79167	1.81726	1.58315	1.51136	1.43005	1.51181	1.60194	1.52922	1.51376	1.46377	1.3266	1.37338
100	1.5828	1.66458	1.61515	1.46256	1.33996	1.41968	1.40806	1.45226	1.41822	1.56157	1.66348	1.60076	1.54697	1.59677	1.673	1.50323	1.36086	1.49106	1.22414	1.31959	1.17352	1.59184	1.44944	1.55598	1.78869	1.87761	1.89752	1.53086	1.44193	1.36031	1.64041	1.49836	1.49013	1.34495	1.44815	1.30233
200	1.41104	1.34493	1.37879	1.19732	1.22004	1.07537	1.28868	1.26047	1.29024	1.31792	1.33973	1.33333	1.30556	1.2439	1.34286	1.15372	1.26645	1.20392	1.08115	1.03111	1.09227	1.24199	1.22535	1.26071	1.4715	1.36776	1.48232	1.18984	1.27749	1.20293	1.33442	1.32903	1.41275	1.30483	1.16906	1.13937
300	1.20257	1.23636	1.16258	1.12679	0.961887	0.987455	1.17224	1.26718	1.1816	1.15913	1.1569	1.17105	1.31066	1.17811	1.19439	1.12721	1.11544	1.10261	0.994152	1.07692	0.981043	1.17339	1.13585	1.22619	1.3377	1.3244	1.36646	1.20242	1.21493	1.18571	1.29693	1.27797	1.2774	1.16846	1.09215	1.05351
400	1.10084	1.18289	1.10704	0.957774	0.98249	0.98913	1.08656	1.04045	1.15094	1.11776	1.06518	1.04	1.0873	1.08534	0.994671	1.01278	1.06689	1.03419	1.02778	1.11605	0.990805	1.04563	1.04869	1.04317	1.10512	1.10705	1.07947	1.0788	1.03093	1.01235	1.23746	1.15265	1.06845	1.03497	0.979167	1.01384
500	1	1.01466	1.14241	0.970833	0.981516	0.957249	1.03759	1.09343	1.02844	0.954392	1.04726	1.07364	1.05263	1.17559	1.08008	1.00156	1.07452	1.01033	0.915601	1.03857	0.900227	1.09877	1.05426	1.09717	1.12704	1.15723	1.125	1.11745	1.11077	1.02809	1.14527	1.11842	1.07692	1.08696	1.06569	1.16226
Female Control Before LTP
20	1.30794	1.36645	1.38363	1.29701	1.58261	1.23699	1.45794	1.41033	1.52484	1.65378	1.53833	1.68197	1.09605	1.37553	1.23764	1.16959	1.21849	1.31594	1.32945	1.21098	1.34694	1.42157	1.44575	1.28118	1.28692	1.3277	1.2992	1.14286	1.20833	1.25959
30	1.47576	1.51002	1.41176	1.41497	1.4427	1.46622	1.53818	1.47797	1.65862	1.95699	1.82819	1.79292	1.47029	1.49444	1.34139	1.33616	1.36792	1.43824	1.37855	1.30994	1.35799	1.55128	1.51768	1.47454	1.4375	1.41913	1.36947	1.36745	1.28851	1.28
50	1.50085	1.47525	1.45023	1.49446	1.46482	1.40499	1.63072	1.64062	1.52023	1.66667	1.83959	1.79592	1.33512	1.34063	1.36709	1.47432	1.31356	1.32194	1.48734	1.4759	1.37326	1.37472	1.46226	1.57644	1.36722	1.43093	1.36454	1.46535	1.23918	1.28825
100	1.54089	1.45796	1.42832	1.46588	1.41629	1.40222	1.58394	1.56	1.61149	1.8914	1.74269	1.69043	1.325	1.30137	1.2563	1.33903	1.42633	1.32955	1.35629	1.3467	1.37101	1.40821	1.57513	1.49257	1.43396	1.45199	1.38293	1.38606	1.37532	1.35075
200	1.27825	1.39394	1.26409	1.14346	1.03442	1.08909	1.36877	1.3375	1.29518	1.36717	1.28594	1.36	1.17294	1.29023	1.14631	1.24709	1.31845	1.20448	1.25994	1.13143	1.11813	1.2944	1.30733	1.11136	1.25658	1.16865	1.18504	1.12867	1.21286	1.17727
300	1.19301	1.08333	1.10601	1.16541	1.09234	0.977974	1.15709	1.13806	1.17966	1.23543	1.23752	1.18761	1.11552	1.04441	1.09612	1.09063	1.10029	1.11047	1.07059	1.07715	1.07012	1.19598	1.03448	1.12312	1.12383	1.15618	1.10251	1.07799	1.184	1.15777
400	1.09359	1.04739	1.155	1.15641	0.993927	1.00765	1.11765	1.14984	1.13016	1.08627	1.11429	1.04039	1.08333	0.998578	1.05165	1.07619	1.05429	1.13782	1.08615	1.05706	0.994269	1.15654	1.0649	1.12319	1.01302	1.00412	1.03614	1.03695	1.05977	1.02637
500	1.0217	1.05914	0.959507	1.04623	0.942857	0.912134	1.06742	1.03901	1.00965	1.1116	1.06139	1.03678	1.09231	1.01954	1.03003	0.988201	0.964392	0.974063	1	0.969419	0.941828	1.00726	1.1016	1.0716	1.04429	1.04717	1.03695	1.00862	1.01381	1.02057
Male CORT Before LTP
20	1.65589	1.5669	1.52411	1.38961	1.34889	1.33034	1.77393	1.61509	1.7345	1.31977	1.35242	1.31054	1.39296	1.36553	1.41084	1.50179	1.47283	1.48658	1.50818	1.57653	1.54613	stimluation error, 1 recording missing PPR data			1.31762	1.30918	1.31807	1.70437	1.66605	1.69004	1.58984	1.4902	1.59066	1.45558	1.463	1.42391	1.26184	1.22931	1.23913
30	2.10465	1.96252	1.80449	1.55585	1.58871	1.47315	1.91349	1.99059	1.86017	1.46667	1.44725	1.41763	1.76438	1.61415	1.61514	1.78097	1.77273	1.76575	1.71965	1.71841	1.61856				1.46857	1.36658	1.45358	1.8729	1.77511	1.72188	1.63333	1.67276	1.77096	1.47389	1.49798	1.45594	1.46361	1.38955	1.34068
50	1.86525	1.72913	1.7426	1.66667	1.42336	1.56543	1.82917	1.89216	1.88417	1.51674	1.50801	1.52663	1.58445	1.63902	1.52985	1.67468	1.69245	1.69643	1.60644	1.65201	1.63418				1.54124	1.45501	1.39706	1.8313	1.76316	1.72161	1.63469	1.59213	1.62917	1.50857	1.49545	1.42328	1.35399	1.33471	1.34483
100	1.89601	1.93614	1.79634	1.28842	1.50251	1.43038	1.93162	1.8345	1.85386	1.46141	1.48372	1.44006	1.5976	1.37331	1.56972	1.75991	1.60461	1.67816	1.59857	1.60246	1.56975				1.41279	1.33075	1.40751	1.72549	1.68468	1.74675	1.52738	1.50564	1.53488	1.45885	1.36047	1.40734	1.46538	1.45038	1.41246
200	1.50211	1.38415	1.35364	1.40431	1.22145	1.51366	1.49798	1.43954	1.43654	1.27941	1.20822	1.2592	1.24066	1.19008	1.35453	1.31724	1.3839	1.3169	1.28198	1.28517	1.28982				1.2619	1.18373	1.08852	1.37423	1.3936	1.40805	1.30341	1.29487	1.25893	1.21195	1.15098	1.23218	1.27471	1.22797	1.23066
300	1.31767	1.35188	1.28935	1.08483	1.17711	1.20699	1.37072	1.29808	1.40319	1.12993	1.19417	1.14948	1.13559	1.09619	0.931359	1.26437	1.27742	1.21012	1.12617	1.17302	1.14434				1.13636	1.16667	1.09524	1.2401	1.28539	1.2419	1.1569	1.154	1.06334	1.09959	1.07385	1.03435	1.13804	1.19846	1.12557
400	1.15729	1.14248	1.13934	0.985185	1.11111	1.13614	1.20287	1.20432	1.14751	1.07806	1.04545	1.05248	1.05649	1.07253	1.0905	1.08974	1.04693	1.10747	1.0589	1.0621	1.08366				1.04843	0.905747	1.0504	1.1505	1.1523	1.13729	1.11787	1.03559	1.13578	1.02703	1.0282	0.989418	1.06277	1.03091	1.06327
500	1.18384	1.17116	1.09308	1.09476	1.04267	0.995192	1.12836	1.1325	1.14286	1.07012	1.07419	1.02731	1.04159	1.0885	1.02636	0.936404	1.13627	1.06275	1.08529	1.05048	1.07547				1.10429	0.956395	1.10372	1.04663	1.04977	1.1048	1.20843	1.14286	1.07495	0.968932	1.03984	1.0297	1.01127	1.07063	1.03571
Female CORT Before LTP
20	1.25	1.23752	1.30303	1.21162	1.27442	1.18699	1.63609	1.7252	1.71795	1.32907	1.42715	1.25375	1.30756	1.30442	1.26351	1.39429	1.33682	1.25859	1.85143	1.73936	1.60335	1.38689	1.29084	1.33917	1.31818	1.26305	1.33074	1.54731	1.48346	1.48438	1.65722	1.625	1.65608	1.35354	1.25966	1.3279	1.49394	1.56383	1.60095	1.39973	1.42637	1.45376
30	1.35498	1.35635	1.31743	1.30374	1.45455	1.42222	1.86927	1.69492	1.82068	1.59841	1.69143	1.60326	1.39794	1.42133	1.37759	1.31673	1.38552	1.46813	1.59375	1.78571	1.74603	1.45418	1.44948	1.49032	1.42015	1.44175	1.50976	1.62198	1.62141	1.52564	1.7156	1.93031	1.93038	1.41908	1.58217	1.5	1.69741	1.65496	1.67145	1.67555	1.45467	1.42201
50	1.32172	1.34677	1.30994	1.5	1.45494	1.43534	1.87762	1.78855	1.87132	1.66438	1.60927	1.63894	1.46946	1.34835	1.39794	1.4186	1.40309	1.35135	1.63452	1.61111	1.75676	1.3549	1.43789	1.43722	1.44828	1.48542	1.37618	1.67828	1.5936	1.72178	1.78028	1.76963	1.7633	1.48193	1.50909	1.44161	1.66616	1.62519	1.65689	1.54213	1.54558	1.49386
100	1.3588	1.31757	1.33921	1.33803	1.42152	1.34762	1.70728	1.73729	1.78254	1.62575	1.53761	1.54766	1.34967	1.41525	1.47748	1.37751	1.39612	1.35509	1.59574	1.61326	1.71978	1.35729	1.46652	1.28056	1.44527	1.34699	1.39905	1.55527	1.58947	1.50633	1.81919	1.73579	1.66032	1.63057	1.50663	1.45874	1.63561	1.54419	1.55015	1.53858	1.47482	1.5059
200	1.16631	1.04981	1.08644	1.33761	1.30909	1.21311	1.40865	1.31831	1.38009	1.43228	1.32727	1.36159	1.33026	1.15544	1.16846	1.16323	1.11806	1.10774	1.48901	1.23881	1.51829	1.19579	1.20682	1.20785	1.2327	1.1497	1.17928	1.40157	1.2181	1.2904	1.29379	1.40678	1.34694	1.15851	1.19639	1.21605	1.26398	1.23411	1.3066	1.19452	1.28879	1.24586
300	1.0411	1.01528	1.03594	1.18841	1.24651	1.29439	1.2368	1.21129	1.22332	1.25259	1.21042	1.23164	1.00321	1.10169	1.11111	1.05988	1.08034	1.03181	1.20213	1.28947	1.17617	1.06628	1.09312	1.13108	1.02174	1.03357	1.02765	1.20317	1.24734	1.25069	1.22109	1.36184	1.18731	1.09508	1.02604	1.07143	1.11765	1.16612	1.11717	1.10317	1.08053	1.11874
400	0.943205	0.949153	0.990079	1.18571	1.15909	1.05957	1.0656	1.16045	1.15906	1.17982	1.22122	1.05186	0.993232	0.981293	0.989637	1.00377	0.89661	1.02269	1.12435	1.14857	1.28571	1.00613	1.00211	1.01782	0.973631	1.03992	1	1.11316	1.11598	1.19783	1.10116	1.06011	1.27666	0.983213	1.1352	0.971014	1.00747	1.01054	0.996983	1.03824	1.04552	0.991724
500	0.906582	0.895299	0.978541	1.02463	1.11429	1.00889	1.0938	1.10943	1.07556	1.05263	1.11197	1.07609	0.967051	1.05429	0.930626	0.978044	0.926587	0.891791	1.11399	1.08556	1.09574	1.05165	1.02459	0.99798	0.997389	1.03695	0.923937	1.0529	1.01295	1.0285	1.22179	1.08861	1.09003	1.05051	0.985955	0.966234	1.00326	0.973643	1.02894	1.03974	1.01949	0.956215
Input/Output (Figure 2E-2F)
Female Control Pre Treatment
PSFV Range	Avg PSFV (x)	X axis Error	Y Values -->
0-0.1	0.04339	0.004267	0.014	0.005	0.029	0.16	0.471	0.061	0.023	0.249	0.017	0.09	0.01	0.009	0.107	0.052	0.108	0.011	0.18	0.002	0.009	0.034	0.022	0.263	0.049	0.017	0.002	0.011	0.003	0.145	0.546	0.001	0.714	0.354	0.499	0.58	0.261	0.049	0.474	0.374	0.629	0.002	0.198
0.1-0.2	0.1553	0.007592	0.72	0.622	0.007	0.865	0.876	0.928	0.608	0.319	0.676	0.719	0.755	0.434	0.361
0.2-0.3	0.2453	0.02095	1.012	0.499	0.436	0.998	0.616
0.3-0.4	0.3325	0.0025	0.462	0.53	0.938
0.4-0.5	0.466	0	0.782	0.741
0.5-0.6	0.531	0	0.571	0.623
0.6-0.7	0.656	0	1.057
Female CORT Pre Treatment
PSFV Range	Avg PSFV (x)	X axis Error	Y Values -->
0-0.1	0.03338	0.003886	0.036	0	0.028	0.213	0.013	0.101	0.031	0.018	0.094	0.006	0.398	0.035	0.013	0.185	0.002	0.002	0.001	0.023	0.006	0.157	0.008	0.354	0.004	0.004	0.005	0.014	0.265	0.018	0.008	0.012	0.116	0.062	0.013	0.001	0.007	0.078	0.005	0.024	0.124	0.389	0.266	0.604	0.085	0.197	0.563	0.692	0.016
0.1-0.2	0.1391	0.006335	0.236	0.825	0.534	0.334	0.833	0.929	0.486	0.011	0.501	1.076	0.593	0.719	0.353
0.2-0.3	0.2496	0.006709	0.575	0.722	0.181	0.989	0.869	0.684	0.572	0.376	0.449	0.866	1.138	0.482	0.563	0.662	0.877	0.834
0.3-0.4	0.3368	0.01586	0.796	0.465	0.722	0.24	0.5	0.992	1.128	0.301	0.694
0.4-0.5	0.4378	0.01329	0.534	0.627	1.116	0.344	0.712	1.16
0.5-0.6
0.6-0.7	0.625	0	1.349
Male Control Pre Treatment
PSFV Range	Avg PSFV (x)	X axis Error	Y Values -->
0-0.1	0.038	0.004317	0.021	0.052	0.007	0.153	0.024	0.013	0.018	0.006	0.015	0.007	0.003	0.225	0.011	0.007	0.04	0.023	0.2	0.005	0.113	0.007	0.01	0.003	0.055	0.211	0.023	0.671	0.451	0.012	0.3	0.169	0.019	0.034	0.173	0.18	0.002	0.009	0.034	0.022	0.263	0.049	0.017	0.002	0.011	0.003	0.145
0.1-0.2	0.1458	0.00692	0.537									0.445	0.676	0.269	1.004	0.858	0.459	0.762						0.876	0.164	0.451	0.376									0.007	0.865
0.2-0.3	0.2459	0.01094	0.578	0.982								0.957	0.542	0.47	0.373									0.35	0.666
0.3-0.4	0.3578	0.01562	1.248	0.744	1.445	0.467						0.562	1.176																							0.53
0.4-0.5	0.4622	0.01349	0.83	0.57								0.495	0.543	0.584	1.27
0.5-0.6	0.5725	0.0035	0.895	0.718
0.6-0.7
0.7-0.8												1.609
Male CORT Pre Treatment
PSFV Range	Avg PSFV (x)	X axis Error	Y Values -->
0-0.1	0.028	0.00392	0.007	0.006	0.016	0.115	0.057	0.009	0.01	0.474	0.315	0.002	0.057	0.007	0.204	0.005	0.012	0.013	0.208	0.01	0.041	0.037	0.32	0.012	0.006	0.199	0.351	0.012	0.771	0.651	0.049	0.012	0.129	0.001	0.001	0.271	0.711	0.05	0.569	0.098	0.011	0.052	0.014	0.202	0.381	0.074	0.014	0.218	0.009
0.1-0.2	0.1422	0.009052	0.81	0.703	0.444	0.614	1.152	0.436	0.004																0.3	0.445	0.52	0.597	0.296												0.955
0.2-0.3	0.2474	0.01002	1.116	0.694	0.919	1.341	1.052	1.474																	0.725	0.401
0.3-0.4	0.343	0.01171	1.45	1.206	0.932	1.689	1.168																		0.468	0.705	0.087
0.4-0.5	0.486	0																							0.586																1.009
0.5-0.6	0.5	0
0.6-0.7			1.446	1.625
0.7-0.8	0.7285	0.0275																							0.773	1.016
0.8-0.9	0.838	0																							0.907
[truncated: 3 more columns]

## Sheet: Figure 4 LTP Time Course
	Long Term Potentiation Time Course (Figure 3B)
Time (min)	Control													CORT
0	0.955115	1.01712	0.981659	0.91534	0.97665	0.978852	0.941066	0.980962	0.932537	0.867117	1.01575	1.11797		0.92445	1.00631	0.933461	0.967027	0.968177	1.0268	0.996649	1.02405	0.972178	1.01092	0.960673	0.957584	0.939917	0.866487	0.960603
0.5	0.982961	1.10079	0.998585	0.923724	0.907758	1.0192	0.929994	1.01187	0.964999	0.890874	0.984918	1.03786		0.935063	0.962151	0.959391	0.975181	0.863625	1.01888	1.05063	1.03465	1.08884	1.04353	0.995218	0.927156	0.971387	1.00059	0.940632
1	0.927269	0.970055	0.998585	0.930712	1.01515	0.975344	0.937902	0.884102	0.944341	0.947626	0.986631	0.903117		0.943317	1.04814	0.942105	1.0078	0.906592	0.955576	1.02166	1.02405	1.03699	1.07131	1.01825	0.995171	0.960897	0.840699	0.944626
1.5	0.932838	1.01973	0.942973	0.937699	0.936125	1.07884	1.01224	0.92738	0.982705	0.913311	0.988344	0.924966		0.950392	0.924967	0.953629	0.998011	0.973906	0.997122	0.983483	1.03041	0.959216	1.02783	1.0347	0.989802	0.958799	0.892275	0.932643
2	0.9217	1.03804	0.964734	0.951674	0.887495	1.04376	0.993259	0.931501	0.932537	0.925189	0.967789	0.954099		0.986945	0.959827	0.939223	0.968658	0.946694	0.997122	0.986116	0.9562	1.07588	1.02541	1.02483	0.984432	1.01335	0.856172	0.952614
2.5	0.996884	0.899458	0.974406	0.976828	0.978676	1.08761	0.993259	0.921197	0.923684	0.911991	1.08427	0.928608		0.968079	0.943559	0.968034	0.960504	0.972474	0.959532	0.994016	0.985883	0.941933	1.05319	1.01331	0.925366	0.960897	0.912906	0.922658
3	0.946761	1.13478	0.984077	0.962853	0.917889	1.00517	1.05336	0.989205	0.959097	0.934428	0.99177	0.975949		1.01996	0.885458	0.942105	0.97355	0.940965	0.935791	0.975583	1.01345	0.989461	1.04111	0.921194	0.993382	0.935721	0.876802	0.916667
3.5	1.00802	1.06418	1.0276	0.971238	0.970571	1.14375	1.01382	0.937684	1.02697	0.967423	1.02431	0.994156		0.964541	1.09695	1.0343	0.989858	0.956719	1.03669	0.958468	1.03465	0.989461	1.00126	1.04457	1.00233	0.956701	0.959325	0.892702
4	0.938407	1.05634	0.950227	0.993598	0.94423	0.999903	1.01698	0.956232	0.970901	1.00042	0.928392	1.01236		0.986945	1.02955	1.01701	0.986596	0.929507	0.999101	0.983483	1.07705	0.989461	1.04232	1.04786	0.950425	0.918937	0.918064	0.918664
4.5	0.985746	1.03542	1.01793	0.967046	0.97665	1.04727	1.00433	0.974779	0.953195	0.935748	0.967789	1.13982		0.985766	1.083	1.02277	0.993119	0.903727	0.98723	1.0085	1.01981	0.989461	0.975893	0.985348	0.982642	0.912642	0.887118	0.954611
5	1.06093	0.983129	0.986495	0.996393	0.980702	1.04551	1.03913	0.980962	1.00926	1.00702	0.967789	0.903117		1.01053	1.05511	0.933461	1.00453	0.955287	0.973381	1.01376	1.10673	0.933291	1.03266	1.02318	1.0256	0.942015	0.96964	0.892702
5.5	0.932838	0.9779	1.001	0.982418	0.966519	1.02972	1.00117	1.01394	0.997461	1.0123	1.02945	0.895833		1.01053	0.987716	1.04006	1.03389	0.971041	1.0268	0.974267	0.996484	0.916008	1.01575	0.975478	0.993382	0.973485	0.918064	0.940632
6	0.938407	0.912532	1.02276	1.00757	0.891548	1.01744	1.01224	0.983023	1.00926	1.0189	1.03973	0.97959		1.01289	1.06673	1.02854	0.970289	0.982499	1.06439	0.961101	0.975282	1.04995	1.01213	0.993573	0.909257	1.00076	0.907748	0.944626
6.5	1.01081	0.959597	1.02035	1.00198	0.956387	1.03148	1.10239	1.02218	1.00631	1.01626	0.936957	1.04514		0.986945	0.959827	1.00261	0.993119	0.996821	1.02284	1.00718	1.04525	1.03699	0.992802	0.970543	0.968323	1.02803	0.959325	0.916667
7	0.98853	0.996202	0.981659	1.01176	0.952335	1.06481	1.03913	1.01187	1.00631	0.999099	1.02774	1.01236		0.999916	1.00166	1.01413	1.00616	0.922346	1.01888	0.962418	1.06221	0.993782	1.00367	1.01331	0.970113	1.01335	0.928379	0.954611
7.5	1.00245	1.01189	0.998585	0.99779	1.02123	0.957801	0.980606	1.04691	1.00336	0.99118	0.921541	0.914041		1.00581	1.02955	1.06311	1.0078	0.996821	0.97536	1.0243	0.886234	1.02835	1.00126	1.02483	0.964744	1.00496	0.949009	0.960603
8	1.00245	1.02496	0.947809	1.00757	0.996912	0.984115	1.00749	1.01187	0.979754	1.01758	0.995196	0.986873		1.00699	1.09462	1.06311	0.993119	0.991092	0.98723	1.02956	1.01557	0.92897	0.945698	0.990283	0.932526	0.971387	1.03153	0.936638
8.5	1.04422	1.02235	0.981659	1.02993	0.92802	1.05428	0.958464	1.06752	0.979754	0.993819	1.06885	0.884909		1.00227	1.0342	1.01125	1.00616	1.08275	1.00701	0.962418	0.998604	0.916008	0.96623	1.0018	0.937895	0.981877	0.907748	0.970588
9	0.974607	0.996202	1.03727	1.01456	0.907758	0.978852	1.01698	0.991266	0.950244	0.984581	1.01575	0.975949		1.0235	1.05976	1.02277	0.998011	0.995389	1.04263	0.994016	1.05797	0.885762	1.01817	0.965608	0.955794	0.992368	1.0109	0.972585
9.5	0.969038	0.975285	0.930884	1.05788	1.04352	0.956047	1.00117	1.05721	0.979754	0.975342	1.03631	0.855776		0.964541	1.02955	1.01125	1.0029	1.00541	1.00504	0.983483	1.04101	0.993782	0.980724	0.993573	0.986222	0.956701	0.938694	0.994553
10	0.960684	1.02496	0.996167	1.01735	0.903705	0.999903	1.02964	1.08194	1.03582	1.02022	0.981492	1.03421		1.04237	1.05279	1.01701	1.01432	0.96388	1.00306	1.00455	1.04313	1.18822	0.996425	1.02318	0.966533	1.00915	0.959325	1.01053
10.5	1.02473	0.962211	1.02276	1.01456	1.01717	1.04902	0.986933	0.985083	0.976803	1.01098	0.993483	0.961382		1.01407	1.0342	0.996845	0.989858	1.06557	1.03471	0.978217	0.945599	1.08452	0.973477	0.983703	1.00412	1.05111	1.02122	1.00654
11	1.00524	1.03019	0.96957	1.03832	1.05162	0.956047	0.990096	1.00157	0.99451	1.04265	0.959225	1.06335		1.04472	0.959827	0.98532	0.970289	1.07846	0.985252	0.958468	1.02829	0.959216	0.952945	1.0166	1.00591	1.04062	1.00059	1.00254
11.5	1.03308	1.01451	0.976824	1.00757	0.946256	0.934997	1.0328	1.03042	0.973852	1.05057	1.03288	0.986873		1.00935	0.99004	0.947867	1.01432	1.03979	1.01493	0.97295	1.04737	1.01971	0.957776	0.996863	0.977273	1.0679	1.11921	1.05846
12	0.938407	1.00666	1.00584	0.994995	0.970571	0.931488	1.01857	1.06958	1.03878	1.03209	0.978067	1.02693		1.00227	1.00863	1.02277	0.999642	1.01401	1.00108	1.02298	1.03253	1.05427	0.995217	0.998508	1.04529	1.01125	1.09342	1.06046
12.5	0.980176	0.988358	1.05178	1.01735	1.03136	1.05077	1.0154	1.02218	0.997461	1.01758	1.01918	1.01236		1.04944	1.05279	0.970915	0.99475	1.07989	1.02086	0.992699	1.08341	0.989461	1.03145	1.04621	0.998751	1.01754	1.13984	1.1004
13	1.02473	0.962211	0.981659	1.02434	1.17927	0.989377	1.0154	0.966536	1.01812	1.00834	0.99177	1.12161		1.01642	1.06441	0.993964	0.988227	1.04838	0.993165	0.997965	0.966801	0.946254	0.989178	0.982058	1.03813	1.00705	1.05732	1.07044
13.5	0.943977	0.954367	1.04452	1.01875	1.07594	0.968327	1.00591	0.933562	1.05648	1.01494	0.988344	0.852134		1.01289	0.987716	0.993964	0.993119	0.995389	1.00504	1.01113	1.00072	1.00674	1.01454	1.01496	1.02381	1.04062	1.15016	1.06845
14	1.04144	0.938679	0.998585	1.00338	1.02933	0.740279	0.985351	1.04279	0.976803	1.05321	1.00719	0.986873		0.990483	0.950531	1.0948	0.983335	1.067	1.01295	1.0401	1.01557	0.933291	0.96623	1.00509	1.04887	1.00915	1.11921	1.02052
14.5	1.02473	0.954367	1.00826	1.00757	1.02528	1.02622	1.00749	0.97684	1.00926	1.01494	0.945521	0.884909		0.998737	1.05046	1.01413	1.0241	1.00112	0.98723	1.04141	1.02193	0.937612	0.98797	0.963963	1.01307	1.00286	1.07795	1.0345
15	0.938407	1.04588	1.02276	1.0467	0.986781	0.96131	0.980606	1.0263	1.03582	1.01098	1.00719	1.07427		1.02232	1.03187	1.01701	0.993119	1.02403	1.00899	1.02825	0.996484	0.933291	0.975893	0.954093	1.10972	1.10986	1.06248	1.08043
15.5	1.05536	0.983129	1.02276	1.00757	1.05162	0.920963	0.97428	0.989205	1.06534	1.02549	1.08084	1.12161		1.04354	1.01096	1.01125	1.00616	1.04981	1.00701	0.994016	0.576688	0.989461	1.00609	1.02647	1.02023	1.00496	1.08827	1.05247
16	1.09156	0.959597	1.05903	1.05928	1.11038	0.903421	0.999586	0.941806	1.08599	1.05981	1.01575	1.07427		1.0235	0.973772	0.996845	1.00616	1.01258	0.993165	1.03483	0.996484	0.985141	0.997633	0.988638	1.04708	1.08888	1.12437	1.09441
16.5	1.04979	0.891614	1.02035	1.00338	1.00704	0.9157	0.950555	1.00775	1.04173	1.03077	1.01746	1.0415		1.02232	0.922643	1.01413	1.02573	1.04981	1.05845	1.0164	0.879874	1.05427	1.00609	1.02647	1.01307	1.09097	1.08311	1.07044
17	1.06928	1.10079	1.00826	1.03971	1.12051	0.977098	1.01857	1.00569	1.00631	1.0123	0.966076	0.946816		0.999916	0.922643	1.02566	1.03063	1.06557	0.973381	1.02561	0.971041	1.10612	0.967438	0.978768	1.05603	1.08468	1.04701	1.06845
17.5	1.04979	0.970055	1.001	1.01176	1.02123	1.01043	1.00591	1.02836	1.06829	1.02945	0.93867	1.12161		1.02586	1.00166	1.02277	1.03063	1.01114	0.971403	1.00981	0.918037	0.98082	1.01454	1.00015	1.0256	1.04692	1.09342	1.07843
18	1.09434	0.946523	1.01793	1.03971	1.05973	0.96131	1.02331	1.04691	1.03582	1.05189	0.993483	1.11069		0.973975	0.938911	0.968034	1.02736	1.02117	0.995144	1.01771	1.04101	1.13205	0.968646	1.02483	1.02739	1.08258	1.05732	1.06245
18.5	1.04144	1.02496	0.998585	1.04251	1.07594	1.05253	0.990096	1.12522	1.00631	1.05057	0.993483	0.986873		1.05534	0.922643	0.996845	1.00453	1.08705	0.991187	1.00981	1.01769	0.976499	1.03991	0.988638	1.08288	1.10146	1.1089	1.08642
19	0.974607	1.03804	0.986495	1.03552	1.00096	0.989377	1.04071	1.01394	1.07419	1.07829	1.00205	1.03421		1.02232	0.948207	0.996845	1.02084	1.06986	0.98723	0.950569	1.00072	1.05859	1.00367	0.954093	1.07214	1.11825	1.21205	1.13036
19.5	1.12776	0.998817	1.00342	1.00478	1.10025	0.968327	0.96479	1.04279	1.05648	1.03209	1.04658	0.932249		1.00109	0.994688	0.993964	1.05672	0.992525	0.923921	0.979533	1.04949	0.972178	0.983139	1.00838	1.06856	1.10986	1.03669	1.07843
20	1.04701	0.97267	1.0542	1.03412	1.18333	0.956047	0.994841	1.00981	1.05058	1.04265	1.062	0.990515		1.00935	0.980744	0.999726	0.989858	1.00112	0.98723	0.997965	0.981642	0.976499	1.01213	1.04128	1.02202	1.16231	1.10374	1.0984
	HFS													HFS
30	2.20261	1.47731	1.47491	1.32619	1.46092	1.35952	1.35861	1.46938	1.59653	1.74743	1.32921	1.48941		1.61661	1.42231	1.73151	1.22631	1.39927	1.38094	1.26918	1.86364	1.60733	1.68486	1.56109	1.61447	1.56723	1.45962	1.43591
30.5	2.16363	1.40933	1.4338	1.28986	1.4589	1.42091	1.28902	1.43023	1.54341	1.73423	1.36347	1.56589		1.59067	1.31773	1.66813	1.24751	1.43365	1.4205	1.25075	1.77247	1.53388	1.70057	1.51174	1.61984	1.44974	1.52151	1.378
31	2.03832	1.39625	1.4338	1.31362	1.44269	1.43319	1.23525	1.40343	1.45193	1.59038	1.25042	1.57681		1.55058	1.31541	1.66525	1.25893	1.52388	1.37302	1.20335	1.80851	1.57709	1.66554	1.51339	1.62521	1.41407	1.56793	1.33007
31.5	1.88795	1.45901	1.37819	1.28148	1.39811	1.38408	1.24316	1.4261	1.46373	1.61281	1.30694	1.57681		1.50105	1.32703	1.65372	1.19207	1.34055	1.33147	1.16517	1.76611	1.56413	1.6136	1.48871	1.58225	1.44554	1.55761	1.34005
32	1.99377	1.4224	1.35643	1.31222	1.39811	1.35601	1.2305	1.35191	1.40471	1.58114	1.1956	1.52219		1.48219	1.41301	1.6278	1.2149	1.41503	1.26223	1.15464	1.76187	1.54684	1.65105	1.48213	1.55003	1.34274	1.49572	1.28813
32.5	1.97149	1.40671	1.42171	1.28427	1.35151	1.34724	1.2479	1.34161	1.387	1.54946	1.18361	1.53311		1.47865	1.29216	1.57306	1.15782	1.39068	1.29784	1.1757	1.67918	1.56845	1.5967	1.39824	1.51961	1.3784	1.42867	1.31808
33	1.96035	1.47731	1.33709	1.26191	1.44674	1.36303	1.20836	1.35604	1.37815	1.61017	1.16306	1.47485		1.4704	1.32703	1.54424	1.19533	1.38065	1.25234	1.1757	1.7025	1.57277	1.52423	1.41305	1.48202	1.40778	1.51119	1.29012
33.5	1.82669	1.3518	1.33709	1.26191	1.31706	1.3525	1.26055	1.29627	1.33388	1.5455	1.26755	1.56589		1.39965	1.25498	1.52984	1.16761	1.29472	1.37104	1.18624	1.11521	1.39994	1.57858	1.39166	1.45159	1.44554	1.5473	1.3061
34	1.83226	1.31781	1.32258	1.28287	1.43661	1.28584	1.26055	1.30245	1.32798	1.58906	1.22472	1.50398		1.45978	1.27125	1.54424	1.1301	1.34771	1.24245	1.14674	1.54349	1.52092	1.56167	1.35218	1.45517	1.43505	1.43383	1.29611
34.5	1.79328	1.45639	1.34676	1.24095	1.37379	1.34022	1.25897	1.29627	1.29847	1.52438	1.18361	1.50762		1.42087	1.24104	1.53272	1.1513	1.29329	1.27014	1.152	1.59013	1.41722	1.50128	1.3785	1.42832	1.39939	1.51635	1.29012
35	1.74594	1.32304	1.28389	1.25772	1.42242	1.32969	1.22101	1.37458	1.22469	1.49271	1.19047	1.57317		1.40908	1.20153	1.55289	1.15619	1.2403	1.23058	1.19019	1.53925	1.46907	1.4735	1.44594	1.42116	1.40568	1.34615	1.32008
35.5	1.83783	1.36749	1.27181	1.25912	1.45079	1.35075	1.23367	1.30864	1.23355	1.52966	1.15278	1.56589		1.40554	1.18293	1.54713	1.13825	1.26035	1.18903	1.15069	1.59013	1.5166	1.51698	1.41469	1.39252	1.37421	1.32552	1.28813
36	1.74594	1.24721	1.25004	1.25632	1.37582	1.25602	1.18938	1.27566	1.22174	1.46631	1.22472	1.55496		1.40436	1.26195	1.4895	1.1513	1.3162	1.28201	1.16385	1.6177	1.44314	1.49162	1.38508	1.40147	1.35533	1.37194	1.30011
36.5	1.69303	1.26552	1.25488	1.2689	1.4589	1.31215	1.23367	1.29627	1.18338	1.43728	1.19389	1.46028		1.4079	1.21082	1.40595	1.09259	1.25892	1.14946	1.11119	1.55409	1.4129	1.41432	1.35218	1.35315	1.32805	1.41836	1.29611
37	1.70139	1.20015	1.23312	1.24933	1.44876	1.25251	1.21152	1.27566	1.19813	1.45707	1.23158	1.37288		1.33243	1.18991	1.47798	1.11379	1.19303	1.19694	1.13752	1.58377	1.51228	1.43485	1.37192	1.41937	1.29658	1.47509	1.372
37.5	1.68468	1.20015	1.30324	1.23256	1.44269	1.2683	1.21627	1.29215	1.18928	1.38316	1.15792	1.53311		1.36545	1.22012	1.46934	1.07955	1.23314	1.22464	1.14542	1.56257	1.50364	1.45538	1.35383	1.40863	1.33854	1.40804	1.33606
38	1.65683	1.32827	1.23795	1.24374	1.42242	1.21041	1.21943	1.4158	1.17157	1.46367	1.10653	1.52219		1.37135	1.0923	1.46646	1.05672	1.17155	1.16133	1.11909	1.56045	1.5166	1.46988	1.31928	1.37105	1.33015	1.20173	1.28214
38.5	1.74594	1.22891	1.27906	1.27309	1.45484	1.26128	1.16407	1.20972	1.14501	1.42012	1.16306	1.55496		1.36191	1.14807	1.45493	1.0665	1.24316	1.23058	1.16912	1.59437	1.44314	1.42398	1.35054	1.36568	1.37001	1.50604	1.33805
39	1.60114	1.26813	1.24279	1.25632	1.44066	1.28058	1.15933	1.37046	1.14501	1.42936	1.14079	1.34011		1.32182	1.23406	1.44341	1.05672	1.09708	1.11385	1.12699	1.52229	1.48203	1.38533	1.32586	1.37642	1.35323	1.29457	1.30011
39.5	1.59279	1.32566	1.2984	1.27868	1.4589	1.19287	1.19887	1.24887	1.07714	1.44784	1.1288	1.53311		1.35956	1.14807	1.46358	1.05509	1.11999	1.17122	1.14411	1.53289	1.46043	1.4107	1.25677	1.34599	1.28819	1.243	1.28214
40	1.61785	1.22368	1.24037	1.25073	1.37379	1.26303	1.19096	1.26124	1.13911	1.4122	1.17334	1.61687		1.34423	1.15272	1.46358	1.06976	1.09564	1.16133	1.11514	1.52865	1.45179	1.32374	1.35876	1.29945	1.36791	1.33068	1.24818
40.5	1.71252	1.17139	1.26697	1.27868	1.38393	1.23848	1.2052	1.24269	1.05943	1.41088	1.10825	1.56225		1.33008	1.29449	1.40595	1.08118	1.11426	1.21673	1.15332	1.52017	1.36537	1.36238	1.28803	1.38357	1.33854	1.24815	1.31609
41	1.5009	1.2629	1.1896	1.24933	1.40621	1.20339	1.16091	1.25093	1.07419	1.38448	1.27097	1.54404		1.34541	1.25033	1.38291	1.07955	1.12858	1.1455	1.11514	1.57741	1.30056	1.34789	1.26171	1.38	1.35323	1.19658	1.29412
41.5	1.56494	1.11125	1.22103	1.25073	1.34745	1.24023	1.20678	1.14377	1.06238	1.38844	1.13565	1.56953		1.34187	1.13181	1.40884	1.06813	1.07559	1.17518	1.13621	1.53713	1.49499	1.33581	1.28474	1.31556	1.30707	1.33068	1.28014
42	1.59836	1.15308	1.25004	1.23676	1.41635	1.22093	1.19254	1.26742	1.05058	1.3924	1.15278	1.47849		1.3289	1.19456	1.45493	1.03552	1.08275	1.15342	1.14279	1.54773	1.38697	1.3491	1.25019	1.33525	1.33015	1.21205	1.23221
42.5	1.53988	1.18708	1.2041	1.22977	1.36772	1.21743	1.17673	1.25093	1.04173	1.38316	1.0757	1.70427		1.30649	1.24104	1.39731	1.07139	1.12715	1.18112	1.11514	1.52229	1.36969	1.34306	1.23868	1.32809	1.29448	1.23784	1.33805
43	1.59	1.16093	1.21378	1.25772	1.27451	1.1648	1.16566	1.30451	1.05353	1.38844	1.12024	1.43479		1.34658	1.17131	1.43476	1.08281	1.14291	1.14748	1.13884	1.52865	1.4129	1.33219	1.32586	1.32272	1.37211	1.28942	1.27614
43.5	1.6624	1.19753	1.14366	1.25632	1.467	1.23146	1.13719	1.2262	1.02697	1.37789	1.04144	1.4967		1.32418	1.08997	1.38867	1.06161	1.15866	1.09802	1.16385	1.54137	1.42154	1.34789	1.30777	1.28155	1.32176	1.22752	1.32208
44	1.55102	1.09556	1.19927	1.26331	1.36974	1.25251	1.10872	1.20353	0.991559	1.35281	1.0757	1.42022		1.34776	1.17131	1.43188	1.07303	1.17585	1.15144	1.12172	1.58165	1.32648	1.3177	1.25513	1.34241	1.33015	1.12953	1.36002
44.5	1.43685	1.11386	1.17267	1.25073	1.38595	1.13849	1.16407	1.23857	0.991559	1.30002	1.10825	1.61323		1.32064	1.10159	1.40595	1.09096	1.14291	1.16924	1.1678	1.56469	1.33512	1.302	1.23703	1.3621	1.3784	1.1089	1.31609
45	1.51482	1.19753	1.19927	1.26051	1.4285	1.15603	1.17673	1.26742	1.04763	1.34753	1.06714	1.52219		1.31829	1.17131	1.33393	1.09422	1.16869	1.09802	1.13884	1.62406	1.46475	1.27059	1.18768	1.33346	1.36582	1.29457	1.32208
45.5	1.58722	1.09818	1.19443	1.26331	1.36974	1.20339	1.12612	1.14377	0.979754	1.35017	1.15792	1.64964		1.32182	1.13645	1.39155	1.06813	1.22311	1.19299	1.14411	1.48412	1.36537	1.32615	1.16959	1.33167	1.35742	1.1811	1.34205
46	1.56773	1.10079	1.19443	1.23815	1.32314	1.17708	1.0755	1.20972	1.02107	1.30662	1.062	1.63508		1.35484	1.12019	1.40595	1.08607	1.10281	1.10594	1.10461	1.48624	1.44314	1.27542	1.20578	1.31914	1.37631	1.15016	1.29611
46.5	1.55937	1.06157	1.18718	1.27309	1.44471	1.15077	1.09923	1.1788	0.956146	1.32773	1.06542	1.42387		1.31357	1.15969	1.42612	1.08607	1.16296	1.13957	1.13357	1.49897	1.4129	1.30079	1.27158	1.40684	1.40358	1.34099	1.31609
47	1.52596	1.12432	1.17025	1.23955	1.32516	1.12796	1.09132	1.15407	0.956146	1.26042	1.0226	1.51491		1.33243	1.06208	1.35986	1.06976	1.12429	1.09604	1.12304	1.54773	1.41722	1.30924	1.20907	1.38357	1.4917	1.36162	1.33007
47.5	1.46748	1.0668	1.22345	1.25073	1.47308	1.11393	1.08816	1.2262	1.02107	1.23007	1.0226	1.51855		1.31003	1.11321	1.38867	1.06161	1.18444	1.04065	1.10197	1.49685	1.45179	1.29113	1.20578	1.34241	1.42037	1.20173	1.28613
48	1.49533	1.10341	1.21861	1.23256	1.35151	1.19287	1.08974	1.10873	1.02697	1.2657	1.09112	1.55496		1.38785	1.00166	1.39731	1.05835	1.21022	1.1	1.12962	1.55197	1.36969	1.28992	1.18768	1.36389	1.3805	1.243	1.2402
48.5	1.42014	0.909917	1.20169	1.21999	1.41432	1.11919	1.08183	1.16026	0.944341	1.2591	1.03802	1.5404		1.32772	1.1992	1.35698	1.05835	1.2403	1.14946	1.16385	1.56257	1.39994	1.33581	1.19755	1.39968	1.40778	1.22752	1.26416
49	1.48419	1.02496	1.19443	1.24235	1.39811	1.10691	1.10239	1.11698	0.991559	1.21951	1.02603	1.46756		1.29116	1.10624	1.35698	1.03226	1.17585	1.12572	1.10329	1.48412	1.40858	1.33581	1.21565	1.38178	1.44344	1.21721	1.26816
49.5	1.48976	1.09033	1.20652	1.22837	1.44269	1.09989	1.02489	1.11079	1.00631	1.26306	1.05515	1.52219		1.32418	1.13413	1.38002	1.05019	1.17155	1.07032	1.11251	1.50957	1.39994	1.30079	1.2321	1.29766	1.44974	1.42351	1.2342
50	1.47305	0.996202	1.16542	1.22837	1.39608	1.12621	1.04387	1.25093	0.997461	1.23139	1.06029	1.62779		1.32064	1.12483	1.44053	1.08933	1.15007	1.07032	1.09671	1.55409	1.35673	1.3189	1.27487	1.3263	1.4896	1.17079	1.20824
50.5	1.50646	1.15047	1.14849	1.2102	1.467	1.05253	1.02647	1.14171	0.979754	1.18123	1.10653	1.50034		1.31239	1.16434	1.38002	1.08933	1.22168	1.11385	1.11646	1.51593	1.36537	1.32494	1.26335	1.34599	1.35113	1.19658	1.24419
51	1.4814	1.14786	1.20894	1.20881	1.38393	1.12621	1.05336	1.11492	0.947293	1.26174	1.03288	1.50762		1.33479	1.12251	1.28783	1.08118	1.18731	1.07824	1.09144	1.55197	1.36969	1.35635	1.22223	1.34957	1.41617	1.0109	1.1703
51.5	1.43128	1.09818	1.17267	1.23256	1.37379	1.10165	1.0676	1.14995	0.914831	1.20631	1.07056	1.59866		1.34423	1.0923	1.35986	1.07303	1.20163	1.08219	1.07696	1.53925	1.40858	1.36842	1.19426	1.37642	1.41197	1.22237	1.25018
52	1.4285	1.0668	1.21136	1.19483	1.48321	1.1034	1.02805	1.02836	0.979754	1.23798	1.04144	1.66421		1.3513	1.15505	1.35698	1.07466	1.20879	1.08219	1.06774	1.53925	1.37401	1.3648	1.23045	1.32451	1.52107	1.23784	1.22422
52.5	1.40343	1.07203	1.13157	1.1571	1.41229	1.10165	1.02647	1.07988	0.973852	1.2393	1.01232	1.57681		1.30531	1.10392	1.3685	1.07629	1.21452	1.07824	1.05589	1.57105	1.40426	1.35272	1.25019	1.3621	1.43086	1.23268	1.26816
53	1.44799	1.03019	1.17993	1.20741	1.40216	1.12796	0.996423	1.06752	0.905978	1.22743	0.983205	1.44571		1.34305	1.1992	1.35986	1.09749	1.25319	1.05845	1.08486	1.49261	1.36105	1.36722	1.2469	1.37105	1.49589	1.20173	1.16231
53.5	1.45077	1.12955	1.14849	1.17527	1.46092	1.09463	1.00749	1.084	0.935488	1.21951	1.02089	1.5404		1.2664	1.0923	1.36274	1.08118	1.26178	1.12572	1.09276	1.52229	1.39994	1.33461	1.25513	1.37821	1.45184	1.23784	1.21024
54	1.4814	0.985744	1.18234	1.20601	1.45282	1.04727	1.01224	1.12728	0.903027	1.22083	1.0089	1.54768		1.30649	1.13645	1.25902	1.07466	1.24603	1.08219	1.07696	1.48836	1.40426	1.44089	1.27322	1.34062	1.39099	1.13469	1.15832
54.5	1.42293	1.02496	1.20169	1.19763	1.41432	1.07183	1.01066	1.06958	0.956146	1.19575	1.14936	1.40202		1.29234	1.13181	1.32817	1.0665	1.17585	1.04263	1.0322	1.51169	1.41722	1.38412	1.29954	1.39073	1.35323	1.16047	1.13834
55	1.4814	0.998817	1.163	1.19903	1.43661	0.99464	1.00908	1.02424	0.905978	1.17727	0.988344	1.49306		1.28173	1.1411	1.33969	1.07629	1.19447	1.10594	1.07564	1.46928	1.43882	1.36842	1.21565	1.35494	1.37421	1.28942	1.15033
55.5	1.41736	0.998817	1.12673	1.18924	1.42648	1.01744	0.977443	1.04279	0.959097	1.27362	0.983205	1.62415		1.31946	1.1411	1.31952	1.06813	1.19876	1.06043	1.04405	1.51381	1.41722	1.3648	1.26335	1.3621	1.42876	1.21205	1.17829
56	1.48697	0.941294	1.163	1.18924	1.49942	1.11393	1.02964	1.02424	0.944341	1.27494	0.974641	1.42751		1.28173	1.0923	1.23309	1.05998	1.24746	1.0268	1.04668	1.50957	1.26599	1.4107	1.20084	1.37284	1.3826	1.1089	1.12436
56.5	1.43406	1.09556	1.2041	1.19903	1.38393	1.07884	1.03913	1.08606	0.914831	1.28022	1.02945	1.56589		1.28645	1.083	1.33393	1.06161	1.14434	1.04856	1.05194	1.55197	1.33512	1.45055	1.2321	1.34241	1.36582	1.31005	1.13834
57	1.4647	1.04065	1.22828	1.18505	1.42648	0.992886	0.97428	1.01394	0.903027	1.25778	1.01575	1.50762		1.26051	1.07138	1.32528	1.05998	1.21595	1.03273	1.048	1.53501	1.38697	1.38775	1.18768	1.34599	1.34064	1.21721	1.09041
57.5	1.46748	1.01451	1.21378	1.19903	1.45484	1.0192	0.97428	0.995388	0.873516	1.28154	1.05857	1.59866		1.26994	1.13645	1.33681	1.05183	1.18874	1.07428	1.09013	1.54561	1.33512	1.40828	1.26171	1.35315	1.37211	1.13984	1.11438
58	1.409	0.962211	1.22103	1.16688	1.38798	1.08937	0.926831	1.05103	0.91188	1.24722	1.09112	1.57317		1.26758	1.06208	1.24173	1.06161	1.18444	1.03471	1.05458	1.53925	1.33512	1.36963	1.21565	1.31198	1.29658	1.13469	1.09241
58.5	1.3366	1.0485	1.21378	1.18645	1.51968	1.05604	1.00275	1.05309	0.94139	1.2723	1.02603	1.6023		1.2664	1.15737	1.27631	1.05835	1.1916	1.05647	1.05063	1.52017	1.36105	1.37446	1.22552	1.33346	1.31127	1.17595	1.06245
59	1.40065	1.0485	1.13882	1.18086	1.41635	1.12094	1.03122	1.08194	0.870565	1.30266	1.04658	1.70791		1.25697	1.07138	1.31088	1.05998	1.24316	1.04856	1.03483	1.51805	1.4129	1.35635	1.27322	1.35852	1.33644	1.13984	1.12237
59.5	1.43685	1.03804	1.18476	1.16269	1.44471	1.07183	0.986933	1.00569	0.914831	1.34489	1.062	1.45664		1.31475	1.08765	1.27631	1.0029	1.24316	1.06241	1.01903	1.51805	1.38265	1.3962	1.19426	1.33167	1.36162	1.21721	1.13235
60	1.37837	0.959597	1.21136	1.17806	1.34543	1.04902	1.00433	1.05103	0.917782	1.23007	1.08598	1.59138		1.25579	1.03187	1.27919	1.01269	1.21165	1.03669	1.01113	1.53713	1.45179	1.34306	1.23045	1.35494	1.28819	1.25331	1.10439
60.5	1.43128	0.983129	1.16542	1.2144	1.2968	1.06481	1.02489	1.04485	0.873516	1.30398	1.05686	1.50398		1.21806	1.04349	1.26478	1.05019	1.11856	1.03273	1.01113	1.35055	1.45179	1.33219	1.2321	1.30482	1.28819	1.20173	1.1683
61	1.50925	0.993588	1.18476	1.20042	1.42648	1.09463	1.00117	1.07988	0.914831	1.31453	1.00033	1.63144		1.2664	1.08068	1.31088	1.03226	1.16582	1.09011	1.02825	1.4608	1.25303	1.36118	1.25019	1.27439	1.26931	1.243	1.12636
61.5	1.5009	0.956982	1.16542	1.17527	1.35151	1.07533	1.00749	1.07782	0.858761	1.29738	1.04658	1.51126		1.24872	1.01793	1.23597	1.07629	1.1916	0.98723	1.06248	1.49261	1.3092	1.37084	1.18439	1.26186	1.32595	1.21721	1.08842
62	1.37002	1.00666	1.21861	1.20322	1.43053	1.08937	1.05969	0.999509	0.944341	1.31981	1.0089	1.55132		1.26169	1.08765	1.26478	1.02247	1.16869	1.01493	1.03351	1.49473	1.34377	1.35755	1.21236	1.29587	1.26301	1.16047	1.14434
62.5	1.5009	1.00143	1.18476	1.17247	1.36772	1.12094	1.03122	1.06546	0.849907	1.25514	1.02774	1.59138		1.22277	1.08765	1.23885	1.05019	1.13718	1.07428	1.04273	1.56893	1.3913	1.38171	1.20742	1.26723	1.19588	1.18626	1.11638
63	1.40343	1.06157	1.17025	1.21719	1.34745	1.07884	1.02015	1.03042	0.873516	1.29474	1.07056	1.54768		1.23692	0.971448	1.2158	1.03063	1.22311	1.09011	1.03351	1.55197	1.38265	1.38533	1.19755	1.21175	1.18958	1.25847	1.14034
63.5	1.45077	1.07726	1.12915	1.18505	1.41837	1.07007	0.991678	1.02012	0.858761	1.29738	1.01232	1.59866		1.24636	1.03652	1.23597	0.998011	1.2317	1.06637	1.03746	1.56045	1.37401	1.33098	1.17617	1.24396	1.2756	1.28942	1.11638
64	1.45356	1.01973	1.18718	1.19344	1.29882	1.08761	1.03596	1.08194	0.864663	1.3792	1.01746	1.56225		1.244	1.0249	1.27631	1.00616	1.12715	1.04263	1.01376	1.47564	1.34377	1.32132	1.15478	1.27797	1.25462	1.20173	1.1004
64.5	1.45356	1.01973	1.12915	1.16269	1.26438	1.1034	1.0154	1.06546	0.873516	1.28154	1.18533	1.58045		1.28409	1.02258	1.26766	1.01106	1.10137	1.00701	0.983483	1.52017	1.46475	1.36118	1.19426	1.23501	1.30707	1.21205	1.15033
65	1.3728	1.09818	1.18476	1.15011	1.35353	1.0841	1.04862	1.06133	0.914831	1.26702	1.07399	1.64964		1.23103	1.04814	1.23021	1.02573	1.11999	0.999101	1.00192	1.51593	1.33945	1.36963	1.19097	1.23144	1.21056	1.19142	1.22821
65.5	1.43963	1.02758	1.15333	1.1557	1.34948	1.13673	1.05969	1.05309	0.864663	1.26966	0.979779	1.56225		1.22749	1.07138	1.29071	0.999642	1.07559	0.997122	1.0243	1.482	1.3092	1.3177	1.22552	1.27081	1.25882	1.3152	1.1024
66	1.34496	0.990973	1.15333	1.17806	1.36974	1.07533	1.03122	1.03867	0.858761	1.28418	1.01746	1.50034		1.20627	1.01793	1.26766	0.998011	1.12142	0.941727	0.982166	1.52441	1.46043	1.32615	1.22552	1.29766	1.23154	1.145	1.12237
66.5	1.34774	0.998817	1.1364	1.16828	1.28667	1.14024	1.04703	1.01394	0.873516	1.26042	1.03973	1.63144		1.21924	0.969124	1.24462	0.980073	1.14577	1.08615	0.983483	1.52865	1.37833	1.28629	1.17781	1.23144	1.24413	1.38225	1.16431
67	1.3923	1.03019	1.09772	1.19623	1.28059	1.04551	1.03596	1.03042	0.855809	1.2591	1.08255	1.51126		1.22395	1.01096	1.2014	0.980073	1.00255	1.01691	0.999282	1.57741	1.31784	1.3177	1.1663	1.19385	1.22944	1.145	1.19227
67.5	1.36445	1.03804	1.14608	1.1557	1.21777	1.09112	0.991678	1.04279	0.846956	1.25514	1.00547	1.56225		1.25579	1.07371	1.24462	0.975181	1.01258	0.977338	1.03483	1.47988	1.4129	1.30441	1.1992	1.27976	1.25882	1.23268	1.12436
68	1.38394	1.01451	1.17025	1.22558	1.21169	1.1227	1.04703	0.980962	0.782033	1.27626	1.17162	1.53311		1.24164	1.01793	1.2014	0.952351	1.02833	1.06439	0.997965	1.53077	1.43882	1.32615	1.1811	1.22965	1.23784	1.25331	1.11837
68.5	1.3561	1.03281	1.14124	1.20461	1.25425	1.06481	1.03754	1.02012	0.832201	1.25118	0.964363	1.52947		1.20627	1.04582	1.24173	0.953981	1.02117	0.999101	0.969001	1.50957	1.41722	1.27059	1.14656	1.25649	1.23993	1.36678	1.13235
69	1.48419	1.03542	1.20652	1.17527	1.20359	1.09288	1.08974	0.991266	0.817446	1.30002	1.05001	1.57681		1.24989	1.00398	1.18123	0.932782	1.07559	0.963489	0.957151	1.43748	1.4345	1.32374	1.17123	1.21533	1.24833	1.29457	1.08043
69.5	1.41736	1.14524	1.16784	1.20042	1.27856	1.042	1.06285	1.08606	0.844005	1.25646	0.988344	1.52219		1.25815	1.04814	1.2158	0.918105	0.968177	0.977338	0.955835	1.41204	1.30488	1.33461	1.17123	1.2726	1.26301	1.26878	1.15832
70	1.50925	1.02758	1.13399	1.20042	1.24614	1.07183	1.02331	1.04691	0.844005	1.29738	1.10653	1.65693		1.26051	1.04117	1.19564	0.949089	1.04838	1.03867	0.961101	1.46292	1.3092	1.2718	1.15478	1.20817	1.29658	1.26363	1.14034
70.5	1.4452	1.00666	1.18476	1.19623	1.23196	1.14375	1.00117	1.05515	0.873516	1.30398	1.02431	1.646		1.20745	1.06208	1.23309	0.944197	1.07559	0.985252	0.951885	1.46928	1.40426	1.27905	1.13011	1.13657	1.19168	1.29457	1.17829
71	1.40065	0.985744	1.18234	1.20601	1.28464	1.09463	1.03122	1.01187	0.826299	1.20235	1.03631	1.58774		1.25815	1.11089	1.19564	0.903429	1.06986	0.983273	1.01113	1.49897	1.42154	1.29354	1.12846	1.20638	1.20846	1.35131	1.19426
71.5	1.41736	1.03019	1.15816	1.25073	1.29274	1.01218	1.04703	1.0737	0.835152	1.28154	0.996908	1.71883		1.25933	1.10392	1.23309	0.924628	1.00971	1.00108	0.991382	1.47988	1.24439	1.26938	1.1482	1.16342	1.22315	1.24815	1.09441
72	1.4647	1.02758	1.15575	1.20042	1.2583	1.11568	1.0154	0.97684	0.838103	1.23798	1.04144	1.6897		1.24989	1.10624	1.19276	0.932782	1.03836	0.957554	0.978217	1.38236	1.33945	1.22711	1.14985	1.20459	1.20846	1.243	1.14633
72.5	1.4647	1.05373	1.14849	1.20461	1.33327	1.02095	0.988514	1.05309	0.88532	1.2591	0.990057	1.62415		1.22867	1.02258	1.16106	0.953981	1.00828	0.969424	1.01245	1.46292	1.43882	1.27905	1.15972	1.15805	1.26301	1.44414	1.17829
73	1.42014	0.983129	1.12915	1.2102	1.26235	1.08235	1.01382	1.04897	0.841054	1.29078	1.00376	1.63508		1.25579	1.0342	1.16971	0.957243	1.09708	0.973381	0.987433	1.46928	1.31352	1.2404	1.12682	1.1491	1.25672	1.22752	1.12436
73.5	1.4452	0.980514	1.08805	1.20741	1.25627	1.12445	1.03913	1.01187		1.22875	0.993483	1.67149		1.27348	1.04814	1.20428	0.908321	0.993957	1.01691	0.978217	1.41628	1.46043	1.21866	1.0824	1.16521	1.25462	1.34099	1.15832
74	1.40622	0.956982	1.06629	1.18365	1.25425	1.03499	1.06601	1.05515		1.19443	0.936957	1.56953				1.18988	0.905059	0.973906					1.23315	1.09556	1.21891	1.32386	1.32552	1.13635
74.5	1.38116	1.01189	1.19927	1.17946	1.22588	1.02622	1.05336	1.05309				1.55132				1.2014							1.21383	1.05608	1.16163	1.29029	1.15532	1.21224
75	1.3561	0.980514			1.24614	1.09288	1.03913	1.06958				1.54768													1.18669	1.32805	1.1811	1.22023

## Sheet: Figure 4 LTP Raw Values
	Long Term Potentiation Time Course, Raw Values for Figure 3 (Not Graphed)
Time (min)	Control													CORT
0	0.343	0.389	0.406	0.655	0.482	0.558	0.595	0.476	0.316	0.657	0.593	0.307		0.784	0.433	0.324	0.593	0.676	0.519	0.757	0.483	0.225	0.837	0.584	0.535	0.448	0.168	0.481
0.5	0.353	0.421	0.413	0.661	0.448	0.581	0.588	0.491	0.327	0.675	0.575	0.285		0.793	0.414	0.333	0.598	0.603	0.515	0.798	0.488	0.252	0.864	0.605	0.518	0.463	0.194	0.471
1	0.333	0.371	0.413	0.666	0.501	0.556	0.593	0.429	0.32	0.718	0.576	0.248		0.8	0.451	0.327	0.618	0.633	0.483	0.776	0.483	0.24	0.887	0.619	0.556	0.458	0.163	0.473
1.5	0.335	0.39	0.39	0.671	0.462	0.615	0.64	0.45	0.333	0.692	0.577	0.254		0.806	0.398	0.331	0.612	0.68	0.504	0.747	0.486	0.222	0.851	0.629	0.553	0.457	0.173	0.467
2	0.331	0.397	0.399	0.681	0.438	0.595	0.628	0.452	0.316	0.701	0.565	0.262		0.837	0.413	0.326	0.594	0.661	0.504	0.749	0.451	0.249	0.849	0.623	0.55	0.483	0.166	0.477
2.5	0.358	0.344	0.403	0.699	0.483	0.62	0.628	0.447	0.313	0.691	0.633	0.255		0.821	0.406	0.336	0.589	0.679	0.485	0.755	0.465	0.218	0.872	0.616	0.517	0.458	0.177	0.462
3	0.34	0.434	0.407	0.689	0.453	0.573	0.666	0.48	0.325	0.708	0.579	0.268		0.865	0.381	0.327	0.597	0.657	0.473	0.741	0.478	0.229	0.862	0.56	0.555	0.446	0.17	0.459
3.5	0.362	0.407	0.425	0.695	0.479	0.652	0.641	0.455	0.348	0.733	0.598	0.273		0.818	0.472	0.359	0.607	0.668	0.524	0.728	0.488	0.229	0.829	0.635	0.56	0.456	0.186	0.447
4	0.337	0.404	0.393	0.711	0.466	0.57	0.643	0.464	0.329	0.758	0.542	0.278		0.837	0.443	0.353	0.605	0.649	0.505	0.747	0.508	0.229	0.863	0.637	0.531	0.438	0.178	0.46
4.5	0.354	0.396	0.421	0.692	0.482	0.597	0.635	0.473	0.323	0.709	0.565	0.313		0.836	0.466	0.355	0.609	0.631	0.499	0.766	0.481	0.229	0.808	0.599	0.549	0.435	0.172	0.478
5	0.381	0.376	0.408	0.713	0.484	0.596	0.657	0.476	0.342	0.763	0.565	0.248		0.857	0.454	0.324	0.616	0.667	0.492	0.77	0.522	0.216	0.855	0.622	0.573	0.449	0.188	0.447
5.5	0.335	0.374	0.414	0.703	0.477	0.587	0.633	0.492	0.338	0.767	0.601	0.246		0.857	0.425	0.361	0.634	0.678	0.519	0.74	0.47	0.212	0.841	0.593	0.555	0.464	0.178	0.471
6	0.337	0.349	0.423	0.721	0.44	0.58	0.64	0.477	0.342	0.772	0.607	0.269		0.859	0.459	0.357	0.595	0.686	0.538	0.73	0.46	0.243	0.838	0.604	0.508	0.477	0.176	0.473
6.5	0.363	0.367	0.422	0.717	0.472	0.588	0.697	0.496	0.341	0.77	0.547	0.287		0.837	0.413	0.348	0.609	0.696	0.517	0.765	0.493	0.24	0.822	0.59	0.541	0.49	0.186	0.459
7	0.355	0.381	0.406	0.724	0.47	0.607	0.657	0.491	0.341	0.757	0.6	0.278		0.848	0.431	0.352	0.617	0.644	0.515	0.731	0.501	0.23	0.831	0.616	0.542	0.483	0.18	0.478
7.5	0.36	0.387	0.413	0.714	0.504	0.546	0.62	0.508	0.34	0.751	0.538	0.251		0.853	0.443	0.369	0.618	0.696	0.493	0.778	0.418	0.238	0.829	0.623	0.539	0.479	0.184	0.481
8	0.36	0.392	0.392	0.721	0.492	0.561	0.637	0.491	0.332	0.771	0.581	0.271		0.854	0.471	0.369	0.609	0.692	0.499	0.782	0.479	0.215	0.783	0.602	0.521	0.463	0.2	0.469
8.5	0.375	0.391	0.406	0.737	0.458	0.601	0.606	0.518	0.332	0.753	0.624	0.243		0.85	0.445	0.351	0.617	0.756	0.509	0.731	0.471	0.212	0.8	0.609	0.524	0.468	0.176	0.486
9	0.35	0.381	0.429	0.726	0.448	0.558	0.643	0.481	0.322	0.746	0.593	0.268		0.868	0.456	0.355	0.612	0.695	0.527	0.755	0.499	0.205	0.843	0.587	0.534	0.473	0.196	0.487
9.5	0.348	0.373	0.385	0.757	0.515	0.545	0.633	0.513	0.332	0.739	0.605	0.235		0.818	0.443	0.351	0.615	0.702	0.508	0.747	0.491	0.23	0.812	0.604	0.551	0.456	0.182	0.498
10	0.345	0.392	0.412	0.728	0.446	0.57	0.651	0.525	0.351	0.773	0.573	0.284		0.884	0.453	0.353	0.622	0.673	0.507	0.763	0.492	0.275	0.825	0.622	0.54	0.481	0.186	0.506
10.5	0.368	0.368	0.423	0.726	0.502	0.598	0.624	0.478	0.331	0.766	0.58	0.264		0.86	0.445	0.346	0.607	0.744	0.523	0.743	0.446	0.251	0.806	0.598	0.561	0.501	0.198	0.504
11	0.361	0.394	0.401	0.743	0.519	0.545	0.626	0.486	0.337	0.79	0.56	0.292		0.886	0.413	0.342	0.595	0.753	0.498	0.728	0.485	0.222	0.789	0.618	0.562	0.496	0.194	0.502
11.5	0.371	0.388	0.404	0.721	0.467	0.533	0.653	0.5	0.33	0.796	0.603	0.271		0.856	0.426	0.329	0.622	0.726	0.513	0.739	0.494	0.236	0.793	0.606	0.546	0.509	0.217	0.53
12	0.337	0.385	0.416	0.712	0.479	0.531	0.644	0.519	0.352	0.782	0.571	0.282		0.85	0.434	0.355	0.613	0.708	0.506	0.777	0.487	0.244	0.824	0.607	0.584	0.482	0.212	0.531
12.5	0.352	0.378	0.435	0.728	0.509	0.599	0.642	0.496	0.338	0.771	0.595	0.278		0.89	0.453	0.337	0.61	0.754	0.516	0.754	0.511	0.229	0.854	0.636	0.558	0.485	0.221	0.551
13	0.368	0.368	0.406	0.733	0.582	0.564	0.642	0.469	0.345	0.764	0.579	0.308		0.862	0.458	0.345	0.606	0.732	0.502	0.758	0.456	0.219	0.819	0.597	0.58	0.48	0.205	0.536
13.5	0.339	0.365	0.432	0.729	0.531	0.552	0.636	0.453	0.358	0.769	0.577	0.234		0.859	0.425	0.345	0.609	0.695	0.508	0.768	0.472	0.233	0.84	0.617	0.572	0.496	0.223	0.535
14	0.374	0.359	0.413	0.718	0.508	0.422	0.623	0.506	0.331	0.798	0.588	0.271		0.84	0.409	0.38	0.603	0.745	0.512	0.79	0.479	0.216	0.8	0.611	0.586	0.481	0.217	0.511
14.5	0.368	0.365	0.417	0.721	0.506	0.585	0.637	0.474	0.342	0.769	0.552	0.243		0.847	0.452	0.352	0.628	0.699	0.499	0.791	0.482	0.217	0.818	0.586	0.566	0.478	0.209	0.518
15	0.337	0.4	0.423	0.749	0.487	0.548	0.62	0.498	0.351	0.766	0.588	0.295		0.867	0.444	0.353	0.609	0.715	0.51	0.781	0.47	0.216	0.808	0.58	0.62	0.529	0.206	0.541
15.5	0.379	0.376	0.423	0.721	0.519	0.525	0.616	0.48	0.361	0.777	0.631	0.308		0.885	0.435	0.351	0.617	0.733	0.509	0.755	0.272	0.229	0.833	0.624	0.57	0.479	0.211	0.527
16	0.392	0.367	0.438	0.758	0.548	0.515	0.632	0.457	0.368	0.803	0.593	0.295		0.868	0.419	0.346	0.617	0.707	0.502	0.786	0.47	0.228	0.826	0.601	0.585	0.519	0.218	0.548
16.5	0.377	0.341	0.422	0.718	0.497	0.522	0.601	0.489	0.353	0.781	0.594	0.286		0.867	0.397	0.352	0.629	0.733	0.535	0.772	0.415	0.244	0.833	0.624	0.566	0.52	0.21	0.536
17	0.384	0.421	0.417	0.744	0.553	0.557	0.644	0.488	0.341	0.767	0.564	0.26		0.848	0.397	0.356	0.632	0.744	0.492	0.779	0.458	0.256	0.801	0.595	0.59	0.517	0.203	0.535
17.5	0.377	0.371	0.414	0.724	0.504	0.576	0.636	0.499	0.362	0.78	0.548	0.308		0.87	0.431	0.355	0.632	0.706	0.491	0.767	0.433	0.227	0.84	0.608	0.573	0.499	0.212	0.54
18	0.393	0.362	0.421	0.744	0.523	0.548	0.647	0.508	0.351	0.797	0.58	0.305		0.826	0.404	0.336	0.63	0.713	0.503	0.773	0.491	0.262	0.802	0.623	0.574	0.516	0.205	0.532
18.5	0.374	0.392	0.413	0.746	0.531	0.6	0.626	0.546	0.341	0.796	0.58	0.271		0.895	0.397	0.346	0.616	0.759	0.501	0.767	0.48	0.226	0.861	0.601	0.605	0.525	0.215	0.544
19	0.35	0.397	0.408	0.741	0.494	0.564	0.658	0.492	0.364	0.817	0.585	0.284		0.867	0.408	0.346	0.626	0.747	0.499	0.722	0.472	0.245	0.831	0.58	0.599	0.533	0.235	0.566
19.5	0.405	0.382	0.415	0.719	0.543	0.552	0.61	0.506	0.358	0.782	0.611	0.256		0.849	0.428	0.345	0.648	0.693	0.467	0.744	0.495	0.225	0.814	0.613	0.597	0.529	0.201	0.54
20	0.376	0.372	0.436	0.74	0.584	0.545	0.629	0.49	0.356	0.79	0.62	0.272		0.856	0.422	0.347	0.607	0.699	0.499	0.758	0.463	0.226	0.838	0.633	0.571	0.554	0.214	0.55
	HFS													HFS
30	0.791	0.565	0.61	0.949	0.721	0.775	0.859	0.713	0.541	1.324	0.776	0.409		1.371	0.612	0.601	0.752	0.977	0.698	0.964	0.879	0.372	1.395	0.949	0.902	0.747	0.283	0.719
30.5	0.777	0.539	0.593	0.923	0.72	0.81	0.815	0.694	0.523	1.314	0.796	0.43		1.349	0.567	0.579	0.765	1.001	0.718	0.95	0.836	0.355	1.408	0.919	0.905	0.691	0.295	0.69
31	0.732	0.534	0.593	0.94	0.712	0.817	0.781	0.681	0.492	1.205	0.73	0.433		1.315	0.566	0.578	0.772	1.064	0.694	0.914	0.853	0.365	1.379	0.92	0.908	0.674	0.304	0.666
31.5	0.678	0.558	0.57	0.917	0.69	0.789	0.786	0.692	0.496	1.222	0.763	0.433		1.273	0.571	0.574	0.731	0.936	0.673	0.885	0.833	0.362	1.336	0.905	0.884	0.689	0.302	0.671
32	0.716	0.544	0.561	0.939	0.69	0.773	0.778	0.656	0.476	1.198	0.698	0.418		1.257	0.608	0.565	0.745	0.988	0.638	0.877	0.831	0.358	1.367	0.901	0.866	0.64	0.29	0.645
32.5	0.708	0.538	0.588	0.919	0.667	0.768	0.789	0.651	0.47	1.174	0.691	0.421		1.254	0.556	0.546	0.71	0.971	0.656	0.893	0.792	0.363	1.322	0.85	0.849	0.657	0.277	0.66
33	0.704	0.565	0.553	0.903	0.714	0.777	0.764	0.658	0.467	1.22	0.679	0.405		1.247	0.571	0.536	0.733	0.964	0.633	0.893	0.803	0.364	1.262	0.859	0.828	0.671	0.293	0.646
33.5	0.656	0.517	0.553	0.903	0.65	0.771	0.797	0.629	0.452	1.171	0.74	0.43		1.187	0.54	0.531	0.716	0.904	0.693	0.901	0.526	0.324	1.307	0.846	0.811	0.689	0.3	0.654
34	0.658	0.504	0.547	0.918	0.709	0.733	0.797	0.632	0.45	1.204	0.715	0.413		1.238	0.547	0.536	0.693	0.941	0.628	0.871	0.728	0.352	1.293	0.822	0.813	0.684	0.278	0.649
34.5	0.644	0.557	0.557	0.888	0.678	0.764	0.796	0.629	0.44	1.155	0.691	0.414		1.205	0.534	0.532	0.706	0.903	0.642	0.875	0.75	0.328	1.243	0.838	0.798	0.667	0.294	0.646
35	0.627	0.506	0.531	0.9	0.702	0.758	0.772	0.667	0.415	1.131	0.695	0.432		1.195	0.517	0.539	0.709	0.866	0.622	0.904	0.726	0.34	1.22	0.879	0.794	0.67	0.261	0.661
35.5	0.66	0.523	0.526	0.901	0.716	0.77	0.78	0.635	0.418	1.159	0.673	0.43		1.192	0.509	0.537	0.698	0.88	0.601	0.874	0.75	0.351	1.256	0.86	0.778	0.655	0.257	0.645
36	0.627	0.477	0.517	0.899	0.679	0.716	0.752	0.619	0.414	1.111	0.715	0.427		1.191	0.543	0.517	0.706	0.919	0.648	0.884	0.763	0.334	1.235	0.842	0.783	0.646	0.266	0.651
36.5	0.608	0.484	0.519	0.908	0.72	0.748	0.78	0.629	0.401	1.089	0.697	0.401		1.194	0.521	0.488	0.67	0.879	0.581	0.844	0.733	0.327	1.171	0.822	0.756	0.633	0.275	0.649
37	0.611	0.459	0.51	0.894	0.715	0.714	0.766	0.619	0.406	1.104	0.719	0.377		1.13	0.512	0.513	0.683	0.833	0.605	0.864	0.747	0.35	1.188	0.834	0.793	0.618	0.286	0.687
37.5	0.605	0.459	0.539	0.882	0.712	0.723	0.769	0.627	0.403	1.048	0.676	0.421		1.158	0.525	0.51	0.662	0.861	0.619	0.87	0.737	0.348	1.205	0.823	0.787	0.638	0.273	0.669
38	0.595	0.508	0.512	0.89	0.702	0.69	0.771	0.687	0.397	1.109	0.646	0.418		1.163	0.47	0.509	0.648	0.818	0.587	0.85	0.736	0.351	1.217	0.802	0.766	0.634	0.233	0.642
38.5	0.627	0.47	0.529	0.911	0.718	0.719	0.736	0.587	0.388	1.076	0.679	0.427		1.155	0.494	0.505	0.654	0.868	0.622	0.888	0.752	0.334	1.179	0.821	0.763	0.653	0.292	0.67
39	0.575	0.485	0.514	0.899	0.711	0.73	0.733	0.665	0.388	1.083	0.666	0.368		1.121	0.531	0.501	0.648	0.766	0.563	0.856	0.718	0.343	1.147	0.806	0.769	0.645	0.251	0.651
39.5	0.572	0.507	0.537	0.915	0.72	0.68	0.758	0.606	0.365	1.097	0.659	0.421		1.153	0.494	0.508	0.647	0.782	0.592	0.869	0.723	0.338	1.168	0.764	0.752	0.614	0.241	0.642
40	0.581	0.468	0.513	0.895	0.678	0.72	0.753	0.612	0.386	1.07	0.685	0.444		1.14	0.496	0.508	0.656	0.765	0.587	0.847	0.721	0.336	1.096	0.826	0.726	0.652	0.258	0.625
40.5	0.615	0.448	0.524	0.915	0.683	0.706	0.762	0.603	0.359	1.069	0.647	0.429		1.128	0.557	0.488	0.663	0.778	0.615	0.876	0.717	0.316	1.128	0.783	0.773	0.638	0.242	0.659
41	0.539	0.483	0.492	0.894	0.694	0.686	0.734	0.607	0.364	1.049	0.742	0.424		1.141	0.538	0.48	0.662	0.788	0.579	0.847	0.744	0.301	1.116	0.767	0.771	0.645	0.232	0.648
41.5	0.562	0.425	0.505	0.895	0.665	0.707	0.763	0.555	0.36	1.052	0.663	0.431		1.138	0.487	0.489	0.655	0.751	0.594	0.863	0.725	0.346	1.106	0.781	0.735	0.623	0.258	0.641
42	0.574	0.441	0.517	0.885	0.699	0.696	0.754	0.615	0.356	1.055	0.673	0.406		1.127	0.514	0.505	0.635	0.756	0.583	0.868	0.73	0.321	1.117	0.76	0.746	0.634	0.235	0.617
42.5	0.553	0.454	0.498	0.88	0.675	0.694	0.744	0.607	0.353	1.048	0.628	0.468		1.108	0.534	0.485	0.657	0.787	0.597	0.847	0.718	0.317	1.112	0.753	0.742	0.617	0.24	0.67
43	0.571	0.444	0.502	0.9	0.629	0.664	0.737	0.633	0.357	1.052	0.654	0.394		1.142	0.504	0.498	0.664	0.798	0.58	0.865	0.721	0.327	1.103	0.806	0.739	0.654	0.25	0.639
43.5	0.597	0.458	0.473	0.899	0.724	0.702	0.719	0.595	0.348	1.044	0.608	0.411		1.123	0.469	0.482	0.651	0.809	0.555	0.884	0.727	0.329	1.116	0.795	0.716	0.63	0.238	0.662
44	0.557	0.419	0.496	0.904	0.676	0.714	0.701	0.584	0.336	1.025	0.628	0.39		1.143	0.504	0.497	0.658	0.821	0.582	0.852	0.746	0.307	1.091	0.763	0.75	0.634	0.219	0.681
44.5	0.516	0.426	0.485	0.895	0.684	0.649	0.736	0.601	0.336	0.985	0.647	0.443		1.12	0.474	0.488	0.669	0.798	0.591	0.887	0.738	0.309	1.078	0.752	0.761	0.657	0.215	0.659
45	0.544	0.458	0.496	0.902	0.705	0.659	0.744	0.615	0.355	1.021	0.623	0.418		1.118	0.504	0.463	0.671	0.816	0.555	0.865	0.766	0.339	1.052	0.722	0.745	0.651	0.251	0.662
45.5	0.57	0.42	0.494	0.904	0.676	0.686	0.712	0.555	0.332	1.023	0.676	0.453		1.121	0.489	0.483	0.655	0.854	0.603	0.869	0.7	0.316	1.098	0.711	0.744	0.647	0.229	0.672
46	0.563	0.421	0.494	0.886	0.653	0.671	0.68	0.587	0.346	0.99	0.62	0.449		1.149	0.482	0.488	0.666	0.77	0.559	0.839	0.701	0.334	1.056	0.733	0.737	0.656	0.223	0.649
46.5	0.56	0.406	0.491	0.911	0.713	0.656	0.695	0.572	0.324	1.006	0.622	0.391		1.114	0.499	0.495	0.666	0.812	0.576	0.861	0.707	0.327	1.077	0.773	0.786	0.669	0.26	0.659
47	0.548	0.43	0.484	0.887	0.654	0.643	0.69	0.56	0.324	0.955	0.597	0.416		1.13	0.457	0.472	0.656	0.785	0.554	0.853	0.73	0.328	1.084	0.735	0.773	0.711	0.264	0.666
47.5	0.527	0.408	0.506	0.895	0.727	0.635	0.688	0.595	0.346	0.932	0.597	0.417		1.111	0.479	0.482	0.651	0.827	0.526	0.837	0.706	0.336	1.069	0.733	0.75	0.677	0.233	0.644
48	0.537	0.422	0.504	0.882	0.667	0.68	0.689	0.538	0.348	0.959	0.637	0.427		1.177	0.431	0.485	0.649	0.845	0.556	0.858	0.732	0.317	1.068	0.722	0.762	0.658	0.241	0.621
48.5	0.51	0.348	0.497	0.873	0.698	0.638	0.684	0.563	0.32	0.954	0.606	0.423		1.126	0.516	0.471	0.649	0.866	0.581	0.884	0.737	0.324	1.106	0.728	0.782	0.671	0.238	0.633
49	0.533	0.392	0.494	0.889	0.69	0.631	0.697	0.542	0.336	0.924	0.599	0.403		1.095	0.476	0.471	0.633	0.821	0.569	0.838	0.7	0.326	1.106	0.739	0.772	0.688	0.236	0.635
49.5	0.535	0.417	0.499	0.879	0.712	0.627	0.648	0.539	0.341	0.957	0.616	0.418		1.123	0.488	0.479	0.644	0.818	0.541	0.845	0.712	0.324	1.077	0.749	0.725	0.691	0.276	0.618
50	0.529	0.381	0.482	0.879	0.689	0.642	0.66	0.607	0.338	0.933	0.619	0.447		1.12	0.484	0.5	0.668	0.803	0.541	0.833	0.733	0.314	1.092	0.775	0.741	0.71	0.227	0.605
50.5	0.541	0.44	0.475	0.866	0.724	0.6	0.649	0.554	0.332	0.895	0.646	0.412		1.113	0.501	0.479	0.668	0.853	0.563	0.848	0.715	0.316	1.097	0.768	0.752	0.644	0.232	0.623
51	0.532	0.439	0.5	0.865	0.683	0.642	0.666	0.541	0.321	0.956	0.603	0.414		1.132	0.483	0.447	0.663	0.829	0.545	0.829	0.732	0.317	1.123	0.743	0.754	0.675	0.196	0.586
51.5	0.514	0.42	0.485	0.882	0.678	0.628	0.675	0.558	0.31	0.914	0.625	0.439		1.14	0.47	0.472	0.658	0.839	0.547	0.818	0.726	0.326	1.133	0.726	0.769	0.673	0.237	0.626
52	0.513	0.408	0.501	0.855	0.732	0.629	0.65	0.499	0.332	0.938	0.608	0.457		1.146	0.497	0.471	0.659	0.844	0.547	0.811	0.726	0.318	1.13	0.748	0.74	0.725	0.24	0.613
52.5	0.504	0.41	0.468	0.828	0.697	0.628	0.649	0.524	0.33	0.939	0.591	0.433		1.107	0.475	0.475	0.66	0.848	0.545	0.802	0.741	0.325	1.12	0.76	0.761	0.682	0.239	0.635
53	0.52	0.394	0.488	0.864	0.692	0.643	0.63	0.518	0.307	0.93	0.574	0.397		1.139	0.516	0.472	0.673	0.875	0.535	0.824	0.704	0.315	1.132	0.758	0.766	0.713	0.233	0.582
53.5	0.521	0.432	0.475	0.841	0.721	0.624	0.637	0.526	0.317	0.924	0.596	0.423		1.074	0.47	0.473	0.663	0.881	0.569	0.83	0.718	0.324	1.105	0.763	0.77	0.692	0.24	0.606
54	0.532	0.377	0.489	0.863	0.717	0.597	0.64	0.547	0.306	0.925	0.589	0.425		1.108	0.489	0.437	0.659	0.87	0.547	0.818	0.702	0.325	1.193	0.774	0.749	0.663	0.22	0.58
54.5	0.511	0.392	0.497	0.857	0.698	0.611	0.639	0.519	0.324	0.906	0.671	0.385		1.096	0.487	0.461	0.654	0.821	0.527	0.784	0.713	0.328	1.146	0.79	0.777	0.645	0.225	0.57
55	0.532	0.382	0.481	0.858	0.709	0.567	0.638	0.497	0.307	0.892	0.577	0.41		1.087	0.491	0.465	0.66	0.834	0.559	0.817	0.693	0.333	1.133	0.739	0.757	0.655	0.25	0.576
55.5	0.509	0.382	0.466	0.851	0.704	0.58	0.618	0.506	0.325	0.965	0.574	0.446		1.119	0.491	0.458	0.655	0.837	0.536	0.793	0.714	0.328	1.13	0.768	0.761	0.681	0.235	0.59
56	0.534	0.36	0.481	0.851	0.74	0.635	0.651	0.497	0.32	0.966	0.569	0.392		1.087	0.47	0.428	0.65	0.871	0.519	0.795	0.712	0.293	1.168	0.73	0.767	0.659	0.215	0.563
56.5	0.515	0.419	0.498	0.858	0.683	0.615	0.657	0.527	0.31	0.97	0.601	0.43		1.091	0.466	0.463	0.651	0.799	0.53	0.799	0.732	0.309	1.201	0.749	0.75	0.651	0.254	0.57
57	0.526	0.398	0.508	0.848	0.704	0.566	0.616	0.492	0.306	0.953	0.593	0.414		1.069	0.461	0.46	0.65	0.849	0.522	0.796	0.724	0.321	1.149	0.722	0.752	0.639	0.236	0.546
57.5	0.527	0.388	0.502	0.858	0.718	0.581	0.616	0.483	0.296	0.971	0.618	0.439		1.077	0.489	0.464	0.645	0.83	0.543	0.828	0.729	0.309	1.166	0.767	0.756	0.654	0.221	0.558
58	0.506	0.368	0.505	0.835	0.685	0.621	0.586	0.51	0.309	0.945	0.637	0.432		1.075	0.457	0.431	0.651	0.827	0.523	0.801	0.726	0.309	1.134	0.739	0.733	0.618	0.22	0.547
58.5	0.48	0.401	0.502	0.849	0.75	0.602	0.634	0.511	0.319	0.964	0.599	0.44		1.074	0.498	0.443	0.649	0.832	0.534	0.798	0.717	0.315	1.138	0.745	0.745	0.625	0.228	0.532
59	0.503	0.401	0.471	0.845	0.699	0.639	0.652	0.525	0.295	0.987	0.611	0.469		1.066	0.461	0.455	0.65	0.868	0.53	0.786	0.716	0.327	1.123	0.774	0.759	0.637	0.221	0.562
59.5	0.516	0.397	0.49	0.832	0.713	0.611	0.624	0.488	0.31	1.019	0.62	0.4		1.115	0.468	0.443	0.615	0.868	0.537	0.774	0.716	0.32	1.156	0.726	0.744	0.649	0.236	0.567
60	0.495	0.367	0.501	0.843	0.664	0.598	0.635	0.51	0.311	0.932	0.634	0.437		1.065	0.444	0.444	0.621	0.846	0.524	0.768	0.725	0.336	1.112	0.748	0.757	0.614	0.243	0.553
60.5	0.514	0.376	0.482	0.869	0.64	0.607	0.648	0.507	0.296	0.988	0.617	0.413		1.033	0.449	0.439	0.644	0.781	0.522	0.768	0.637	0.336	1.103	0.749	0.729	0.614	0.233	0.585
61	0.542	0.38	0.49	0.859	0.704	0.624	0.633	0.524	0.31	0.996	0.584	0.448		1.074	0.465	0.455	0.633	0.814	0.551	0.781	0.689	0.29	1.127	0.76	0.712	0.605	0.241	0.564
61.5	0.539	0.366	0.482	0.841	0.667	0.613	0.637	0.523	0.291	0.983	0.611	0.415		1.059	0.438	0.429	0.66	0.832	0.499	0.807	0.704	0.303	1.135	0.72	0.705	0.632	0.236	0.545
62	0.492	0.385	0.504	0.861	0.706	0.621	0.67	0.485	0.32	1	0.589	0.426		1.07	0.468	0.439	0.627	0.816	0.513	0.785	0.705	0.311	1.124	0.737	0.724	0.602	0.225	0.573
62.5	0.539	0.383	0.49	0.839	0.675	0.639	0.652	0.517	0.288	0.951	0.6	0.437		1.037	0.468	0.43	0.644	0.794	0.543	0.792	0.74	0.322	1.144	0.734	0.708	0.57	0.23	0.559
63	0.504	0.406	0.484	0.871	0.665	0.615	0.645	0.5	0.296	0.981	0.625	0.425		1.049	0.418	0.422	0.632	0.854	0.551	0.785	0.732	0.32	1.147	0.728	0.677	0.567	0.244	0.571
63.5	0.521	0.412	0.467	0.848	0.7	0.61	0.627	0.495	0.291	0.983	0.591	0.439		1.057	0.446	0.429	0.612	0.86	0.539	0.788	0.736	0.318	1.102	0.715	0.695	0.608	0.25	0.559
64	0.522	0.39	0.491	0.854	0.641	0.62	0.655	0.525	0.293	1.045	0.594	0.429		1.055	0.441	0.443	0.617	0.787	0.527	0.77	0.696	0.311	1.094	0.702	0.714	0.598	0.233	0.551
64.5	0.522	0.39	0.467	0.832	0.624	0.629	0.642	0.517	0.296	0.971	0.692	0.434		1.089	0.44	0.44	0.62	0.769	0.509	0.747	0.717	0.339	1.127	0.726	0.69	0.623	0.235	0.576
65	0.493	0.42	0.49	0.823	0.668	0.618	0.663	0.515	0.31	0.96	0.627	0.453		1.044	0.451	0.427	0.629	0.782	0.505	0.761	0.715	0.31	1.134	0.724	0.688	0.577	0.231	0.615
65.5	0.517	0.393	0.477	0.827	0.666	0.648	0.67	0.511	0.293	0.962	0.572	0.429		1.041	0.461	0.448	0.613	0.751	0.504	0.778	0.699	0.303	1.091	0.745	0.71	0.6	0.255	0.552
66	0.483	0.379	0.477	0.843	0.676	0.613	0.652	0.504	0.291	0.973	0.594	0.412		1.023	0.438	0.44	0.612	0.783	0.476	0.746	0.719	0.338	1.098	0.745	0.725	0.587	0.222	0.562
66.5	0.484	0.382	0.47	0.836	0.635	0.65	0.662	0.492	0.296	0.955	0.607	0.448		1.034	0.417	0.432	0.601	0.8	0.549	0.747	0.721	0.319	1.065	0.716	0.688	0.593	0.268	0.583
67	0.5	0.394	0.454	0.856	0.632	0.596	0.655	0.5	0.29	0.954	0.632	0.415		1.038	0.435	0.417	0.601	0.7	0.514	0.759	0.744	0.305	1.091	0.709	0.667	0.586	0.222	0.597
67.5	0.49	0.397	0.474	0.827	0.601	0.622	0.627	0.506	0.287	0.951	0.587	0.429		1.065	0.462	0.432	0.598	0.707	0.494	0.786	0.698	0.327	1.08	0.729	0.715	0.6	0.239	0.563
68	0.497	0.388	0.484	0.877	0.598	0.64	0.662	0.476	0.265	0.967	0.684	0.421		1.053	0.438	0.417	0.584	0.718	0.538	0.758	0.722	0.333	1.098	0.718	0.687	0.59	0.243	0.56
68.5	0.487	0.395	0.472	0.862	0.619	0.607	0.656	0.495	0.282	0.948	0.563	0.42		1.023	0.45	0.431	0.585	0.713	0.505	0.736	0.712	0.328	1.052	0.697	0.702	0.591	0.265	0.567
69	0.533	0.396	0.499	0.841	0.594	0.623	0.689	0.481	0.277	0.985	0.613	0.433		1.06	0.432	0.41	0.572	0.751	0.487	0.727	0.678	0.332	1.096	0.712	0.679	0.595	0.251	0.541
69.5	0.509	0.438	0.483	0.859	0.631	0.594	0.672	0.527	0.286	0.952	0.577	0.418		1.067	0.451	0.422	0.563	0.676	0.494	0.726	0.666	0.302	1.105	0.712	0.711	0.602	0.246	0.58
70	0.542	0.393	0.469	0.859	0.615	0.611	0.647	0.508	0.286	0.983	0.646	0.455		1.069	0.448	0.415	0.582	0.732	0.525	0.73	0.69	0.303	1.053	0.702	0.675	0.618	0.245	0.571
70.5	0.519	0.385	0.49	0.856	0.608	0.652	0.633	0.512	0.296	0.988	0.598	0.452		1.024	0.457	0.428	0.579	0.751	0.498	0.723	0.693	0.325	1.059	0.687	0.635	0.568	0.251	0.59
71	0.503	0.377	0.489	0.863	0.634	0.624	0.652	0.491	0.28	0.911	0.605	0.436		1.067	0.478	0.415	0.554	0.747	0.497	0.768	0.707	0.329	1.071	0.686	0.674	0.576	0.262	0.598
71.5	0.509	0.394	0.479	0.895	0.638	0.577	0.662	0.521	0.283	0.971	0.582	0.472		1.068	0.475	0.428	0.567	0.705	0.506	0.753	0.698	0.288	1.051	0.698	0.65	0.583	0.242	0.548
72	0.526	0.393	0.478	0.859	0.621	0.636	0.642	0.474	0.284	0.938	0.608	0.464		1.06	0.476	0.414	0.572	0.725	0.484	0.743	0.652	0.31	1.016	0.699	0.673	0.576	0.241	0.574
72.5	0.526	0.403	0.475	0.862	0.658	0.582	0.625	0.511	0.3	0.954	0.578	0.446		1.042	0.44	0.403	0.585	0.704	0.49	0.769	0.69	0.333	1.059	0.705	0.647	0.602	0.28	0.59
73	0.51	0.376	0.467	0.866	0.623	0.617	0.641	0.509	0.285	0.978	0.586	0.449		1.065	0.445	0.406	0.587	0.766	0.492	0.75	0.693	0.304	1.027	0.685	0.642	0.599	0.238	0.563
73.5	0.519	0.375	0.45	0.864	0.62	0.641	0.657	0.491		0.931	0.58	0.459		1.08	0.451	0.418	0.557	0.694	0.514	0.743	0.668	0.338	1.009	0.658	0.651	0.598	0.26	0.58
74	0.505	0.366	0.441	0.847	0.619	0.59	0.674	0.512		0.905	0.547	0.431				0.413	0.555	0.68					1.021	0.666	0.681	0.631	0.257	0.569
74.5	0.496	0.387	0.496	0.844	0.605	0.585	0.666	0.511				0.426				0.417							1.005	0.642	0.649	0.615	0.224	0.607
75	0.487	0.375			0.615	0.623	0.657	0.519				0.425													0.663	0.633	0.229	0.611

## Sheet: Figure 4 PPR & IO
Paired Pulse Stimulation (Figure 3C-3D)
Control Before LTP
20	1.44164	1.24234	1.52	1.14951	1.249	1.17408	1.13747	1.23261	1.21446	1.48893	1.48901	1.55154	1.39845	1.46094	1.47358	1.45226	1.41894	1.42373	1.30794	1.36645	1.38363	1.29701	1.58261	1.23699	1.45794	1.41033	1.52484	1.65378	1.53833	1.68197	1.09605	1.37553	1.23764	1.16959	1.21849	1.31594
30	1.48773	1.70134	1.52923	1.33667	1.49583	1.45363	1.38539	1.41667	1.38129	1.60149	1.62016	1.61464	1.50615	1.54004	1.53425	1.58692	1.47134	1.55627	1.47576	1.51002	1.41176	1.41497	1.4427	1.46622	1.53818	1.47797	1.65862	1.95699	1.82819	1.79292	1.47029	1.49444	1.34139	1.33616	1.36792	1.43824
50	1.66254	1.55689	1.67081	1.46976	1.36581	1.36346	1.40189	1.44755	1.46341	1.59794	1.57102	1.59687	1.58318	1.62008	1.55932	1.55099	1.46117	1.57018	1.50085	1.47525	1.45023	1.49446	1.46482	1.40499	1.63072	1.64062	1.52023	1.66667	1.83959	1.79592	1.33512	1.34063	1.36709	1.47432	1.31356	1.32194
100	1.5828	1.66458	1.61515	1.46256	1.33996	1.41968	1.40806	1.45226	1.41822	1.56157	1.66348	1.60076	1.54697	1.59677	1.673	1.50323	1.36086	1.49106	1.54089	1.45796	1.42832	1.46588	1.41629	1.40222	1.58394	1.56	1.61149	1.8914	1.74269	1.69043	1.325	1.30137	1.2563	1.33903	1.42633	1.32955
200	1.41104	1.34493	1.37879	1.19732	1.22004	1.07537	1.28868	1.26047	1.29024	1.31792	1.33973	1.33333	1.30556	1.2439	1.34286	1.15372	1.26645	1.20392	1.27825	1.39394	1.26409	1.14346	1.03442	1.08909	1.36877	1.3375	1.29518	1.36717	1.28594	1.36	1.17294	1.29023	1.14631	1.24709	1.31845	1.20448
300	1.20257	1.23636	1.16258	1.12679	0.961887	0.987455	1.17224	1.26718	1.1816	1.15913	1.1569	1.17105	1.31066	1.17811	1.19439	1.12721	1.11544	1.10261	1.19301	1.08333	1.10601	1.16541	1.09234	0.977974	1.15709	1.13806	1.17966	1.23543	1.23752	1.18761	1.11552	1.04441	1.09612	1.09063	1.10029	1.11047
400	1.10084	1.18289	1.10704	0.957774	0.98249	0.98913	1.08656	1.04045	1.15094	1.11776	1.06518	1.04	1.0873	1.08534	0.994671	1.01278	1.06689	1.03419	1.09359	1.04739	1.155	1.15641	0.993927	1.00765	1.11765	1.14984	1.13016	1.08627	1.11429	1.04039	1.08333	0.998578	1.05165	1.07619	1.05429	1.13782
500	1	1.01466	1.14241	0.970833	0.981516	0.957249	1.03759	1.09343	1.02844	0.954392	1.04726	1.07364	1.05263	1.17559	1.08008	1.00156	1.07452	1.01033	1.0217	1.05914	0.959507	1.04623	0.942857	0.912134	1.06742	1.03901	1.00965	1.1116	1.06139	1.03678	1.09231	1.01954	1.03003	0.988201	0.964392	0.974063
Control After LTP
20	1.35762	1.27642	1.23866	1.17975	1.197	1.1523	1.28597	1.2238	1.24057	1.38066	1.39382	1.36646	1.41186	1.30049	1.46737	1.4504	1.40396	1.41992	1.28176	1.34206	1.4354	1.1506	1.36765	1.29058	1.41646	1.42132	1.39089	1.37844	1.32038	1.32779	1.41865	1.22518	1.18333	1.32083	1.10459	1.19093
30	1.53131	1.47934	1.51753	1.2749	1.29231	1.32365	1.26045	1.27333	1.35262	1.43349	1.44322	1.492	1.37575	1.43192	1.50164	1.45536	1.5835	1.48289	1.43239	1.39531	1.43973	1.33459	1.28916	1.4465	1.47382	1.49741	1.55	1.44163	1.42546	1.37844	1.29932	1.32472	1.39405	1.24758	1.26535	1.2604
50	1.55351	1.4847	1.51795	1.29184	1.39387	1.42202	1.31634	1.29668	1.32432	1.51253	1.50174	1.51211	1.48735	1.62069	1.48054	1.41021	1.52115	1.62208	1.57093	1.43729	1.43842	1.49896	1.51867	1.47966	1.59173	1.50995	1.5825	1.56699	1.50699	1.48131	1.38011	1.30153	1.32632	1.392	1.30402	1.25898
100	1.57624	1.47544	1.49164	1.30255	1.19308	1.20958	1.31321	1.33619	1.35443	1.47677	1.5187	1.50375	1.52742	1.5016	1.49355	1.46597	1.45203	1.36347	1.49251	1.45724	1.37299	1.38431	1.35674	1.37243	1.39356	1.5	1.38084	1.45647	1.50237	1.42824	1.39714	1.26998	1.28881	1.27059	1.28324	1.16914
200	1.21028	1.28059	1.35395	1.17871	1.1992	1.18958	1.29577	1.25795	1.2356	1.28411	1.27736	1.27692	1.25908	1.25884	1.25801	1.37376	1.21533	1.33265	1.2589	1.25371	1.26	1.16463	1.13939	1.08478	1.22118	1.25183	1.29602	1.2766	1.28024	1.19419	1.25953	1.17466	1.14109	1.14118	1.13826	1.09761
300	1.14722	1.20102	1.09553	1.07358	1.1858	1.11429	1.18824	1.1913	1.13898	1.1644	1.12089	1.11957	1.17103	1.18771	1.19728	1.13922	1.12724	1.09825	1.21667	1.11755	1.14845	1.11321	1.00386	1.10643	1.15013	1.18159	1.20051	1.11842	1.14894	1.08937	1.06478	1.07654	1.11195	1.11022	1.14449	1.06746
400	1.13071	1.11551	1.16174	1.06818	1.14783	1.08351	1.09464	1.0625	1.10175	1.06951	1.07071	1.08673	1.13894	1.1528	1.09462	1.10672	1.02579	1.10559	1.11443	1.12313	1.05228	1.01978	1.04863	1.02444	1.05392	1.11111	1.13846	1.09774	1.08063	1.0283	0.916814	0.995008	1.06667	1.02852	1.11479	0.978474
500	1.0692	1.06788	1.02508	0.967153	1.11043	1.05835	1.06136	1.02192	1.07626	1.0622	1.02021	1.03406	1.09615	1.09014	1.0875	1.00173	1.08113	1.04808	1.05696	1.05186	1.03821	0.925553	1.01423	0.896617	1.0343	0.997573	1.0806	1.09172	1.07463	1.02471	1.03894	1.08829	1.05487	1.01887	1.01748	0.978131
CORT Before LTP
20	1.65589	1.5669	1.52411	1.38961	1.34889	1.33034	1.77393	1.61509	1.7345	1.31977	1.35242	1.31054	1.39296	1.36553	1.41084	1.50179	1.47283	1.48658	1.50818	1.57653	1.54613	1.25	1.23752	1.30303	1.21162	1.27442	1.18699	1.63609	1.7252	1.71795	1.32907	1.42715	1.25375	1.30756	1.30442	1.26351	1.39429	1.33682	1.25859	1.85143	1.73936	1.60335	1.38689	1.29084	1.33917
30	2.10465	1.96252	1.80449	1.55585	1.58871	1.47315	1.91349	1.99059	1.86017	1.46667	1.44725	1.41763	1.76438	1.61415	1.61514	1.78097	1.77273	1.76575	1.71965	1.71841	1.61856	1.35498	1.35635	1.31743	1.30374	1.45455	1.42222	1.86927	1.69492	1.82068	1.59841	1.69143	1.60326	1.39794	1.42133	1.37759	1.31673	1.38552	1.46813	1.59375	1.78571	1.74603	1.45418	1.44948	1.49032
50	1.86525	1.72913	1.7426	1.66667	1.42336	1.56543	1.82917	1.89216	1.88417	1.51674	1.50801	1.52663	1.58445	1.63902	1.52985	1.67468	1.69245	1.69643	1.60644	1.65201	1.63418	1.32172	1.34677	1.30994	1.5	1.45494	1.43534	1.87762	1.78855	1.87132	1.66438	1.60927	1.63894	1.46946	1.34835	1.39794	1.4186	1.40309	1.35135	1.63452	1.61111	1.75676	1.3549	1.43789	1.43722
100	1.89601	1.93614	1.79634	1.28842	1.50251	1.43038	1.93162	1.8345	1.85386	1.46141	1.48372	1.44006	1.5976	1.37331	1.56972	1.75991	1.60461	1.67816	1.59857	1.60246	1.56975	1.3588	1.31757	1.33921	1.33803	1.42152	1.34762	1.70728	1.73729	1.78254	1.62575	1.53761	1.54766	1.34967	1.41525	1.47748	1.37751	1.39612	1.35509	1.59574	1.61326	1.71978	1.35729	1.46652	1.28056
200	1.50211	1.38415	1.35364	1.40431	1.22145	1.51366	1.49798	1.43954	1.43654	1.27941	1.20822	1.2592	1.24066	1.19008	1.35453	1.31724	1.3839	1.3169	1.28198	1.28517	1.28982	1.16631	1.04981	1.08644	1.33761	1.30909	1.21311	1.40865	1.31831	1.38009	1.43228	1.32727	1.36159	1.33026	1.15544	1.16846	1.16323	1.11806	1.10774	1.48901	1.23881	1.51829	1.19579	1.20682	1.20785
300	1.31767	1.35188	1.28935	1.08483	1.17711	1.20699	1.37072	1.29808	1.40319	1.12993	1.19417	1.14948	1.13559	1.09619	0.931359	1.26437	1.27742	1.21012	1.12617	1.17302	1.14434	1.0411	1.01528	1.03594	1.18841	1.24651	1.29439	1.2368	1.21129	1.22332	1.25259	1.21042	1.23164	1.00321	1.10169	1.11111	1.05988	1.08034	1.03181	1.20213	1.28947	1.17617	1.06628	1.09312	1.13108
400	1.15729	1.14248	1.13934	0.985185	1.11111	1.13614	1.20287	1.20432	1.14751	1.07806	1.04545	1.05248	1.05649	1.07253	1.0905	1.08974	1.04693	1.10747	1.0589	1.0621	1.08366	0.943205	0.949153	0.990079	1.18571	1.15909	1.05957	1.0656	1.16045	1.15906	1.17982	1.22122	1.05186	0.993232	0.981293	0.989637	1.00377	0.89661	1.02269	1.12435	1.14857	1.28571	1.00613	1.00211	1.01782
500	1.18384	1.17116	1.09308	1.09476	1.04267	0.995192	1.12836	1.1325	1.14286	1.07012	1.07419	1.02731	1.04159	1.0885	1.02636	0.936404	1.13627	1.06275	1.08529	1.05048	1.07547	0.906582	0.895299	0.978541	1.02463	1.11429	1.00889	1.0938	1.10943	1.07556	1.05263	1.11197	1.07609	0.967051	1.05429	0.930626	0.978044	0.926587	0.891791	1.11399	1.08556	1.09574	1.05165	1.02459	0.99798
CORT After LTP
30	1.33903	1.44659	1.38384	1.4122	1.27273	1.43147	1.55485	1.54114	1.53052	1.3203	1.40499	1.35409	1.27682	1.30992	1.20384	1.54797	1.48832	1.54846	1.44874	1.48214	1.41583	1.05496	1.12293	1.14439	1.27336	1.32394	1.32576	1.40893	1.39886	1.39501	1.32626	1.43914	1.35352	1.21701	1.14607	1.13577	1.17928	1.22129	1.24444	1.79724	1.68018	1.46457	1.33212	1.27808	1.28913
50	1.45872	1.4937	1.45977	1.42986	1.39374	1.58937	1.56332	1.56119	1.61659	1.42238	1.40142	1.40926	1.45493	1.39069	1.36599	1.59881	1.59759	1.61741	1.50412	1.46936	1.44476	1.15353	1.12899	1.21113	1.20833	1.22697	1.38408	1.46492	1.57032	1.51464	1.43072	1.42373	1.49045	1.30963	1.37329	1.32641	1.30716	1.34842	1.26959	1.65289	1.65532	1.76106	1.32414	1.39787	1.44078
100	1.57512	1.57284	1.56367	1.55738	1.58128	1.47229	1.67241	1.70411	1.65449	1.53167	1.47201	1.50575	1.47354	1.39528	1.5861	1.61663	1.61475	1.76233	1.46794	1.51023	1.55306	1.16021	1.22709	1.16366	1.36101	1.41026	1.4735	1.5587	1.5486	1.5891	1.43662	1.44268	1.53947	1.29587	1.2913	1.21745	1.3004	1.31557	1.40713	1.59921	1.572	1.56107	1.43013	1.42214	1.4031
200	1.51044	1.49953	1.51541	1.55448	1.44191	1.36444	1.57459	1.60876	1.60921	1.43116	1.40877	1.47358	1.50576	1.55588	1.4383	1.55086	1.57746	1.65424	1.50892	1.51893	1.48256	1.18046	1.2493	1.22025	1.42763	1.29373	1.35971	1.47401	1.57536	1.59234	1.45524	1.43231	1.49609	1.33478	1.23619	1.29656	1.34156	1.28054	1.30759	1.69672	1.42857	1.49213	1.34701	1.28322	1.37269
300	1.31329	1.33697	1.26942	1.32168	1.37871	1.34353	1.39237	1.41058	1.40032	1.29637	1.21521	1.24242	1.37387	1.22949	1.20053	1.312	1.27545	1.37061	1.31772	1.29135	1.26017	1.07785	1.01047	1.0451	1.21071	1.18421	1.28826	1.31194	1.31061	1.31518	1.28875	1.18433	1.27896	1.18786	1.18741	1.21029	1.08743	1.07361	1.10253	1.2875	1.18288	1.14122	1.20074	1.23485	1.19961
400	1.21596	1.20408	1.21313	1.13232	1.21149	1.20833	1.2	1.22566	1.23802	1.16192	1.15162	1.16883	1.11979	1.22953	1.19192	1.22024	1.16735	1.1785	1.19048	1.17094	1.16833	1	0.950402	0.98762	1.05484	1.11972	1.16263	1.17161	1.20941	1.1587	1.19225	1.18069	1.15443	1.07803	1.12754	1.05647	0.997253	1	0.979702	0.960289	1.15164	1.19574	1.09626	1.07509	1.10326
500	1.12845	1.11122	1.13851	1.17617	1.04866	1.07534	1.11263	1.13609	1.09682	1.11864	1.09298	1.12075	0.987097	1.07102	1.08596	1.05263	1.16234	1.00839	1.08453	1.05579	1.01302	0.97249	0.929708	0.911877	1.09059	0.932258	1.01667	1.12612	1.06548	1.06355	1.05812	1.15182	1.09221	1.02315	1.03796	0.97274	0.954368	0.927727	0.950207	1.08621	1.13136	1.06746	1.05114	0.996479	1.02692
	1.11385	1.09824	1.11227	1.03471	1.15138	1.14486	1.10467	1.09927	1.14593	1.07812	1.10786	1.06417	1.02981	1.0259	1.12429	1.05029	1.01195	1.03313	1.05184	1.02786	1.08997	0.909836	0.888291	0.900266	1.00977	0.984615	1.04286	1.06379	1.07594	1.06515	1.0303	1.04648	1.07621	1.01159	0.994334	1.06748	0.912921	0.919525	0.950276	0.98062	1.03802	1.02146	0.991582	1.0071	0.97079
Input/Output (Figures 3E-3F)
Control Before LTP
PSFV Range	Avg PSFV (x)	X axis Error	Y Values -->
0-0.1	0.04218	0.004449	0.021	0.052	0.007	0.153	0.024	0.013	0.018	0.006	0.015	0.211	0.023	0.671	0.451	0.012	0.3	0.169	0.014	0.005	0.029	0.16	0.471	0.061	0.023	0.249	0.017	0.09	0.01	0.009	0.107	0.052	0.108	0.011	0.546	0.001	0.714	0.354	0.499	0.58	0.261	0.049
0.1-0.2	0.1545	0.007492	0.537	1.004	0.858	0.459	0.762					0.72	0.622	0.876	0.928	0.608	0.319
0.2-0.3	0.2393	0.01393	0.578	0.982	0.373							1.012	0.499	0.436
0.3-0.4	0.3615	0.01228	1.248	0.744	1.445	0.467						0.462	0.938
0.4-0.5	0.465	0.01735	0.83	0.57								0.782
0.5-0.6	0.5608	0.0101	0.895	0.718								0.571	0.623
0.6-0.7	0.656	0										1.057
Control After LTP
PSFV Range	Avg PSFV (x)	X axis Error	Y Values -->
0-0.1	0.037	0.004726	0.012	0.057	0.195	0.002	0.006	0.171	0.043	0.001	0.397	0.007	0.013	0.016	0.259	0.013	0.379	0.541		0.002	0.033	0.133	0.048	0.458	0.005	0.052	0.005	0.242	0.012	0.206	0.012	0.132	0.021	0.234	0.045	0.027	0.547	0.794	0.332	0.527	0.449	0.544	0.536	0.024
0.1-0.2	0.1576	0.00806	0.677	0.736	0.565	1.047	0.618									1.069	0.589	0.826	0.963	1.009
0.2-0.3	0.2373	0.01563	0.826	1.276	0.772											1.139	0.473
0.3-0.4	0.3272	0.0121	0.668	1.527	0.946											0.957	0.579	0.696
0.4-0.5	0.4463	0.0139	0.758	1.752	1.152											0.81
0.5-0.6	0.5303	0.01933	0.843	0.937												1.215
0.6-0.7	0.634	0														0.842
CORT Before LTP
PSFV Range	Avg PSFV (x)	X axis Error	Y Values -->
0-0.1	0.03242	0.003953	0.007	0.006	0.016	0.115	0.057	0.009	0.01	0.474	0.315	0.002	0.057	0.007	0.204	0.005	0.012	0.013	0.208	0.01	0.041	0.037	0.32	0.012	0.271	0.711	0.05		0.036	0	0.028	0.213	0.013	0.101	0.031	0.018	0.094	0.006	0.398	0.035	0.013	0.185	0.002	0.002	0.001	0.023	0.389	0.266	0.604
0.1-0.2	0.1412	0.00644	0.81	0.703	0.444	0.614	1.152	0.436	0.004																0.236	0.825	0.011	0.501	1.076	0.593
0.2-0.3	0.2469	0.007019	1.116	0.694	0.919	1.341	1.052	1.474																	0.575	0.722	0.181	0.376	0.449	0.866
0.3-0.4	0.3388	0.01301	1.45	1.206	0.932	1.689	1.168																		0.796	0.465	0.722	0.24	0.992	1.128	0.301
0.4-0.5	0.437	0.014																							0.534	0.344
0.5-0.6
0.6-0.7	0.623	0.014	1.446	1.625
CORT After LTP
PSFV Range	Avg PSFV (x)	X axis Error	Y Values -->
0-0.1	0.03521	0.004859	0.001	0.058	0.465	0.353	0.001	0.095	0.52	0.199	0.001	0.074	0.006	0.239	0.004	0.561	0.006	0.008	0.201	0.006	0.028	0.352	0.01	0.021	0.416	0.012	0	0.624	0.783	1.275		0.015	0	0.052	0.015	0.107	0.04	0.005	0	0	0.054	0.46	0.086	0.646	0.013	0.006	0.931	0.002	0.001
0.1-0.2	0.1447	0.007585	1.26	0.916	0.064	0.979	1.634																			0.605	0.304	0.418	0.691	0.738	1.208	0.436	0.899	0.484	0.895
0.2-0.3	0.241	0.007177	1.745	1.095	0.007	1.029	1.218																			0.032	0.516	1.06	1.089	1.23
0.3-0.4	0.3423	0.01058	1.91	1.317	2.426																					1.327	0.578	1.554
0.4-0.5	0.408	0	1.565
0.5-0.6			1.751
[truncated: 11 more columns]

## Sheet: Figure 5 Ket LTP Time Course
	Long Term Potentiation Time Course (Figure 4B)
Time (min)	Control + Ket											CORT + Ket
0	1.02799		0.931098	1.01259	0.931464	0.961734	0.954074	1.02686	1.00273			0.951321	0.98171	0.918106	0.888632	1.05258	0.992311	1.00298	1.07021	0.962901	0.904291	0.976151	0.981528
0.5	1.02355		0.912096	1.00977	1.02492	0.974643	0.960372	1.0056	0.952345			0.965389	1.03139	0.943128	0.905518	1.00359	0.994102	0.935644	1.05025	1.05756	0.867465	0.961796	0.957233
1	1.01022		0.912096	0.995666	0.884735	0.961734	0.982413	0.943946	0.934709			0.872191	0.927302	0.912332	0.979395	1.00865	0.934993	0.972857	1.03279	0.962901	0.904291	0.982531	1.01068
1.5	0.996902		0.902595	1.03515	0.950156	0.958506	0.96352	1.02686	1.01785			0.977698	1.02666	0.946978	0.983616	1.00021	0.972608	1.01893	1.06522	0.972693	0.906337	0.955415	0.929698
2	0.97692		0.931098	1.01259	0.968847	0.945597	0.925735	1.04599	0.990137			0.900326	1.04795	0.96815	0.962509	0.976553	0.956488	0.98349	1.05025	0.982485	0.910429	0.974556	0.960472
2.5	0.972479	0.921336	0.965935	1.02669	0.978193	0.955279	0.972967	0.922686	0.969981			1.03221	1.05031	0.985473	0.951955	1.01034	0.977982	0.988806	1.03279	0.989014	0.906337	0.984126	1.01392
3	0.974699	0.889009	0.98177	0.975922	0.987539	0.971415	0.972967	1.0056	0.964942	1.01156		1.00583	0.988807	0.925805	1.00683	1.02555	0.981564	1.02602	1.03279	0.982485	0.885878	1.01124	0.953993
3.5	1.05241	0.892241	0.984937	1.0408	0.937695	0.974643	0.941479	1.0141	1.00021	0.996463		0.98649	0.976979	0.973924	0.987838	0.985	1.00306	1.02779	1.0253	1.08694	0.943164	0.995291	0.978289
4	0.952497	0.934267	0.937432	0.936434	0.900312	0.923006	0.998157	0.922686	1.04304	0.860581		1.01638	1.03375	0.950827	0.924515	1.02048	1.02276	0.98349	1.04775	1.0543	0.99022	0.985721	0.949134
4.5	1.08127	0.976293	0.959601	0.987204	0.984424	0.919779	1.0265	0.97371	0.964942	0.957208		1.02166	1.03612	0.995096	0.907629	0.98669	1.04067	1.00475	1.07021	0.923732	1.01682	0.985721	0.996105
5	0.963598	0.960129	0.953267	1.02669	0.934579	0.974643	0.954074	1.01198	0.949826	0.908895		0.991765	1.02902	0.985473	0.979395	1.034	1.02276	0.994122	0.970421	0.923732	0.99022	1.01603	0.976669
5.5	0.988021	0.966595	0.880426	1.02105	0.987539	0.939142	1.00131	0.967332	0.97502	1.06893		1.00759	0.948592	1.00664	1.0005	0.995137	1.05142	1.02425	1.05025	0.989014	0.973852	1.02081	0.973429
6	1.05463	0.940733	0.959601	0.953357	0.993769	1.00369	0.957223	0.990718	0.939748	0.930032		0.888017	0.958054	0.993172	0.96673	1.05427	1.04605	1.01893	0.97541	0.926996	1.01886	1.01284	0.966951
6.5	1.09681	0.989224	0.978603	0.970281	0.956386	1.04564	0.972967	0.95245	0.982578	0.987404		1.1131	0.965151	1.00087	1.02583	1.01879	1.02276	1.02247	1.0278	0.962901	1.03318	0.974556	0.999344
7	0.97692	0.960129	1.00394	0.922331	1.01869	1.0166	0.988711	0.96308	1.00525	1.02364		1.00056	0.976979	0.995096	0.949844	1.03062	1.00843	1.03488	0.967926	0.998806	1.00863	1.00805	1.02202
7.5	0.959157	0.97306	1.02294	1.00413	0.993769	0.968188	0.96352	1.00135	0.92967	0.94513		1.03045	1.0101	0.962376	0.99417	1.05934	1.0353	1.03134	0.995367	0.972693	1.04546	0.984126	0.966951
8	1.04575	0.940733	0.988104	0.953357	1.02804	1.02628	1.02964	1.02048	0.949826	0.960228		0.905601	0.89655	1.01819	0.945623	1.04751	1.02276	0.987034	0.955453	0.992278	1.00863	1.01922	1.06899
8.5	0.992461	1.01832	0.956434	1.00131	1.01246	1.06501	1.00131	0.980088	0.990137	0.936071		1.00407	1.03139	0.991247	1.00683	1.04413	1.04426	0.995894	0.957947	0.998806	1.05978	1.03198	1.0042
9	0.965818	1.00539	0.962768	0.987204	1.00312	1.05533	0.96352	1.03111	0.982578	1.00854		0.924944	1.03375	1.00472	1.0786	1.02386	1.055	0.979946	0.980399	0.926996	1.01886	1.04155	1.01554
9.5	0.961378	0.960129	1.05778	0.96746	1.02804	0.974643	1.07373	1.063	0.992656	0.957208		1.02869	1.00537	0.983548	1.06171	1.03569	0.995893	1.01716	1.00784	0.995542	1.03728	1.024	1.0285
10	0.974699	0.992457	1.04511	1.01259	0.971963	1.04242	0.998157	0.971584	0.962423	0.930032		0.990007	0.979345	1.01049	1.03005	0.957968	1.00485	1.0083	0.995367	0.969429	0.984082	1.03995	1.01392
10.5	1.008	1.03772	1.01344	1.00413	0.996885	1.02951	1.07373	0.967332	0.982578	0.999482		0.882741	1.02192	1.02974	1.09971	0.968105	1.0353	1.01361	1.01033	1.09346	1.02705	1.04793	1.03174
11	1.01466	0.99569	1.07361	0.96746	0.987539	1.01337	0.966669	1.02261	1.04556	0.908895		1.08672	0.943861	1.01434	0.983616	0.981621	1.00306	0.994122	1.01283	0.93026	1.04341	1.04314	1.0285
11.5	0.98358	0.976293	1.02294	1.01541	1.04361	1.0166	1.03279	0.914182	0.97502	0.984384		1.03221	1.12601	1.01242	0.968841	0.990069	0.970817	0.999438	0.987883	1.0445	1.0025	1.03836	1.05765
12	1.05685	1.01509	1.03561	1.03797	1.081	1.07146	1.01075	1.02686	0.987617	0.984384		0.944287	1.01956	1.00472	1.06594	0.988379	0.997685	0.990578	0.967926	0.962901	0.992265	1.01922	0.992866
12.5	1.04131	1.01832	0.98177	0.96464	1.04984	1.04564	0.985562	1.05237	0.980059	0.972306		1.00056	0.936764	1.04706	1.00683	0.968105	1.03709	1.03488	0.997862	1.0445	0.986128	1.0256	1.0447
13	1.00134	1.03448	0.994438	1.02105	1.01246	1.02628	0.969818	1.1034	0.980059	0.999482		0.967147	1.06687	1.02397	1.05538	0.964726	0.981564	1.00475	0.977904	1.03797	1.05773	1.01922	1.04308
13.5	0.925853	0.985991	1.01027	0.970281	1.08723	0.984325	1.03909	0.8993	0.995176	0.981365		1.06034	0.991172	1.05861	1.04272	0.94952	0.988729	1.00653	1.01283	0.969429	0.967715	1.06707	1.00582
14	0.98136	1.07974	0.98177	1.01259	1.04673	1.08114	1.08947	0.929064	0.992656	1.02062		1.07441	0.934399	1.04322	1.00895	0.981621	1.00127	0.960453	0.913043	0.972693	1.04341	1.00167	0.945895
14.5	0.921413	1.03772	0.98177	1.02387	1.02181	1.0876	0.972967	1.02048	0.959904	0.960228		1.03045	0.993538	1.07979	0.951955	1.02217	0.99052	1.02247	0.923022	0.992278	1.05978	1.03038	1.02526
15	0.965818	1.03125	1.06728	1.02669	1.1028	1.01337	0.976116	1.02473	1.08084	1.07195		1.0199	1.01483	0.993172	0.93718	0.981621	0.961861	0.99235	0.923022	1.07062	1.03523	1.04633	1.08843
15.5	1.03243	1.07328	1.02294	1.04644	1.14019	1.03596	1.03279	1.00773	1.02037	0.981365		1.02869	1.003	1.02397	1.04694	1.02386	0.961861	0.987034	0.965431	0.979221	1.05773	1.02241	1.05603
16	1.01688	1.01509	1.07678	1.01259	1.02804	1.0166	1.0139	0.956702	1.05312	1.02968		0.96363	0.969882	0.995096	1.00261	0.952899	0.958279	0.953365	1.00784	1.02165	1.01068	1.02081	1.05765
16.5	1.04797	1.05065	1.13062	0.987204	1.05919	1.0876	1.08317	1.03962	1.07328	1.04478		1.07441	1.01483	1.02974	1.00472	0.990069	1.00843	1.0207	1.08019	0.982485	1.02705	0.968176	1.0042
17	0.999122	1.03772	0.984937	0.925151	1.08411	1.01337	1.05169	0.958828	1.04053	1.00552		1.06562	1.03139	1.03937	1.06383	0.974863	1.0156	0.999438	0.955453	0.992278	0.99022	0.92192	1.02202
17.5	0.939175	1.05388	1.02294	0.91669	1.07788	1.07792	1.01075	1.13741	1.00273	1.05082		1.0709	0.920205	0.998946	1.07016	0.971484	0.986938	0.981718	0.930506	1.02492	1.00454	0.985721	0.988007
18	1.02355	1.06681	1.13062	1.04362	1.11215	1.03273	0.985562	1.02261	1.09343	1.07195		1.05859	1.11655	1.03167	0.996281	0.957968	1.00843	0.981718	0.992872	1.07714	1.04341	1.00327	1.00096
18.5	1.01022	1.01832	1.09262	1.05208	1.10903	1.02951	1.02964	0.975836	1.0632	1.06893		1.01814	0.955689	1.02204	1.04905	1.01034	0.985146	0.987034	1.04526	1.01839	1.04955	0.94425	0.973429
19	0.994682	1.07328	1.00077	0.995666	1.05607	1.02628	1.03594	1.02048	1.07076	1.12329		1.03045	0.988807	1.04706	1.03216	1.01541	0.949323	1.01893	0.952958	0.972693	1.06387	0.972961	0.986387
19.5	0.954717	0.989224	1.07678	1.11413	1.081	1.05855	1.04854	0.990718	1.07832	1.09913		0.975939	1.01246	1.02782	1.02794	0.969794	0.994102	0.972857	0.972915	1.1359	1.08638	0.91554	0.981528
20	1.07017	1.08944	1.07045	1.00977	1.03738	0.984325	0.988711	1.08851	1.0758	1.15952		1.00056	1.003	1.02974	1.09127	0.966415	0.977982	1.01893	0.972915	1.01513	1.03728	0.982531	0.947515
	Ketamine Perfusion											Ketamine Perfusion
50	1.1279	1.4903	1.11795	1.2467	1.20872	1.18119	1.19968	1.02686	1.35042	1.35579		1.08848	1.0858	1.23184	1.14192	1.01034	1.09799	1.08627	1.24733	1.56023	1.31347	1.07983	1.03174
	Drug Washout											Drug Washout
110	1.42985	1.45151	1.09895	1.28054	1.14642	1.09083	1.22172	1.08214	1.61748	1.70305		1.11837	1.24902	1.13368	1.2348	1.12692	1.21621	1.11994	1.42944	1.69079	1.47715	1.29675	1.29737
110.5	1.42541	1.38685	1.02928	1.17054	1.11526	1.09728	1.16819	1.10552	1.58472	1.6034		1.03221	1.27031	1.12021	1.12715	1.11509	1.16068	1.07918	1.35959	1.65162	1.50374	1.24252	1.17589
111	1.37657	1.39332	1.10528	1.15362	1.1028	1.11019	1.11781	1.07363	1.49906	1.55509		1.06914	1.20644	1.12598	1.1377	1.11172	1.23949	1.0845	1.38703	1.72669	1.4976	1.16755	1.2261
111.5	1.35881	1.36422	1.04194	1.14234	1.06231	1.09083	1.11466	1.08214	1.48143	1.68795		1.041	1.17569	1.12983	1.16725	1.08806	1.20188	1.0402	1.38204	1.59287	1.5017	1.18031	1.13054
112	1.28998	1.36099	1.03244	1.19311	1.17134	1.09405	1.09892	1.04599	1.52426	1.60642		1.04452	1.13547	1.12405	1.20103	1.11678	1.16785	1.03311	1.32965	1.56675	1.41781	1.20105	1.21638
112.5	1.37213	1.37716	1.03878	1.2467	1.12773	1.07146	1.07688	0.971584	1.52678	1.60642		0.977698	1.21354	1.12983	1.18203	1.10158	1.14635	1.0083	1.33713	1.58634	1.45873	1.13087	1.18075
113	1.3144	1.42241	1.05461	1.16208	1.09657	1.06501	1.08947	0.997096	1.49402	1.58226		1.01638	1.15913	1.08556	1.21158	1.07961	1.16068	0.976401	1.34961	1.53411	1.48942	1.15798	1.18561
113.5	1.25667	1.36099	1.02294	1.15362	1.09969	1.03596	1.07373	1.08639	1.48646	1.57924		1.11837	1.17569	1.04514	1.16725	1.08468	1.20725	0.974629	1.33464	1.52759	1.44032	1.13246	1.19533
114	1.30774	1.41595	1.01661	1.11977	1.081	1.04242	1.04539	1.01198	1.45371	1.52489		1.02518	1.19698	1.06439	1.14826	1.08975	1.16426	1.01716	1.33464	1.56349	1.3994	1.10694	1.16293
114.5	1.31218	1.40948	1.05778	1.04362	1.11838	0.997234	1.05483	0.950324	1.48395	1.61246		1.0621	1.09053	1.04899	1.20525	1.0813	1.15531	1.01184	1.34212	1.59287	1.38099	1.12289	1.16779
115	1.26778	1.35129	1.08945	1.13952	1.06854	1.03273	1.08632	1.00347	1.47387	1.59736		0.975939	1.15676	1.09903	1.16514	1.0171	1.21263	0.990578	1.26728	1.58307	1.36053	1.07345	1.14188
115.5	1.27222	1.37392	1.06728	1.09721	1.09034	1.06178	1.03279	1.00773	1.47135	1.56716		1.02342	1.18278	1.07979	1.13137	1.0171	1.20009	0.988806	1.34961	1.61572	1.34621	1.1197	1.18075
116	1.20117	1.35776	1.07995	1.12823	1.09034	1.03596	1.04224	0.965206	1.44363	1.57924		1.17289	1.14967	1.06631	1.20314	1.06779	1.16426	0.985262	1.27726	1.508	1.34007	1.09737	1.20019
116.5	1.17674	1.34806	1.01027	1.07464	1.09034	1.03273	1.00445	0.863158	1.47387	1.50979		1.06738	1.13074	1.01434	1.09127	1.03062	1.16068	0.981718	1.29722	1.48515	1.36462	1.12449	1.15483
117	1.13456	1.33513	1.10212	1.10849	1.05919	1.04242	1.04854	0.905678	1.48395	1.53697		1.09551	1.09762	1.04514	1.21369	1.06103	1.11232	0.963997	1.31967	1.54717	1.32779	1.11332	1.16455
117.5	1.25445	1.33836	0.956434	1.10003	1.0405	1.06823	0.972967	0.990718	1.40584	1.64567		1.02693	1.12601	1.05861	1.09971	1.04244	1.14993	0.958681	1.27976	1.53085	1.27665	1.1197	1.13216
118	1.16564	1.3222	1.04511	1.1508	1.04361	1.0166	1.01075	0.865284	1.47639	1.52791		1.11134	1.07397	1.02012	1.11871	1.03907	1.10336	0.967541	1.3546	1.47536	1.37485	1.12608	1.2018
118.5	1.25889	1.34483	0.997605	1.13387	1.06231	1.00369	0.988711	0.94182	1.45371	1.6185		1.16409	1.09526	1.04322	1.13559	1.02048	1.09441	0.960453	1.26978	1.48189	1.32984	1.08621	1.16293
119	1.23003	1.35453	1.04511	1.11695	1.03427	1.00692	0.995008	0.92056	1.47135	1.60038		1.05683	1.12128	1.01819	1.11237	1.04244	1.16964	0.971085	1.2124	1.5537	1.29097	1.10216	1.14997
119.5	1.24557	1.38039	1.01344	1.13105	1.03115	0.968188	0.969818	0.886544	1.46379	1.50375		1.07969	1.03848	0.998946	1.04483	1.03569	1.16426	0.962225	1.19743	1.51779	1.21527	1.12768	1.1111
120	1.22337	1.41918	0.959601	1.14234	0.956386	0.961734	0.985562	0.98434	1.45623	1.48564		1.10782	1.13074	1.02589	1.04483	1.03231	1.13561	0.972857	1.2598	1.52432	1.31552	1.09099	1.1273
120.5	1.18785	1.37069	0.965935	1.11131	0.990654	0.997234	1.02335	0.892922	1.44615	1.51281		1.14827	1.09999	1.04129	1.09338	1.05427	1.14635	0.949821	1.24733	1.48189	1.28688	1.06866	1.15483
121	1.1834	1.3125	1.15279	1.16208	0.996885	0.994006	0.998157	0.905678	1.426	1.52489		1.12892	1.05268	1.04706	1.07649	1.01879	1.09799	0.965769	1.25481	1.59287	1.2746	1.12289	1.14026
121.5	1.20561	1.38039	0.940599	1.0831	0.981308	0.958506	1.01705	1.02048	1.42852	1.63963		1.1553	1.13547	1.00664	0.973063	1.00696	1.11948	0.98349	1.22737	1.49494	1.25823	1.07664	1.11596
122	1.29664	1.39655	1.22246	1.1508	0.965732	0.90687	1.03909	0.882292	1.45119	1.55509		1.01287	1.12601	1.02397	1.10393	0.990069	1.12128	0.958681	1.23735	1.40681	1.2746	1.07026	1.09005
122.5	1.28776	1.35453	1.24146	1.14234	0.971963	1.00369	0.991859	0.84615	1.41088	1.5883		1.1131	1.14493	1.01434	1.11237	1.0171	1.16247	0.946277	1.26728	1.41661	1.30529	1.09099	1.14997
123	1.25001	1.33513	1.00077	1.10003	0.956386	0.926233	1.0139	0.97371	1.47135	1.4796		1.02518	1.11891	1.03167	1.10815	0.946141	1.05679	0.937416	1.25481	1.35459	1.248	1.03676	1.07547
123.5	1.18563	1.38685	0.940599	1.06618	1.01246	0.971415	0.96352	0.858906	1.40332	1.52791		1.10255	0.986441	0.979698	1.08493	1.01879	1.07471	0.944504	1.25481	1.50147	1.30938	1.03836	1.08519
124	1.21005	1.34806	0.959601	1.11131	0.94704	1.00046	1.00131	0.912056	1.40836	1.63058		1.03924	1.09526	1.02974	1.00683	1.02555	1.0765	0.9321	1.2149	1.3807	1.25619	1.04474	1.05603
124.5	1.15454	1.35453	0.931098	1.09721	1.03738	0.952052	0.93833	0.99497	1.44363	1.47658		1.11837	0.998269	1.02012	1.07227	1.00865	1.08366	0.921468	1.19494	1.43946	1.29506	1.01922	1.09167
125	1.21449	1.34483	0.997605	1.10849	1.00312	0.964961	1.0265	0.946072	1.43104	1.51885		1.1342	1.15676	1.00087	1.00895	1.034	1.0765	0.987034	1.22737	1.40029	1.29915	0.993696	1.0366
125.5	1.15676	1.38362	0.959601	1.12259	0.965732	0.935915	1.00445	0.950324	1.43356	1.47054		1.08145	1.09289	1.03552	1.07016	1.01879	1.10157	0.866534	1.23984	1.43619	1.37076	1.01922	1.09167
126	1.20561	1.35776	0.924764	1.179	0.987539	0.929461	0.991859	0.97371	1.43356	1.56414		1.06562	1.03139	1.01242	1.0005	1.03231	1.09799	0.92324	1.26978	1.40355	1.31143	0.960201	0.994485
126.5	1.19229	1.37069	0.991271	1.1367	0.953271	0.932688	1.00131	0.916308	1.43104	1.62454		1.05683	1.01246	1.02204	1.0195	0.964726	1.06754	0.942732	1.22737	1.39702	1.36871	0.987316	1.06089
127	1.17008	1.39332	0.908929	1.08875	1.02181	0.900415	0.982413	0.901426	1.42348	1.45544		1.09551	1.07633	1.04514	1.02161	1.05934	1.08008	0.919696	1.16999	1.39376	1.36871	0.92511	1.0366
127.5	1.17008	1.35453	0.994438	1.04644	1.00312	1.00046	0.919438	0.901426	1.4008	1.59434		1.03221	1.0787	1.02204	0.99417	0.990069	1.10516	0.976401	1.21989	1.40355	1.31143	0.91554	0.941036
128	1.23669	1.33836	0.921597	1.11695	0.984424	0.981097	0.932033	0.82489	1.41088	1.60944		1.04628	1.05977	1.00664	1.0195	0.990069	1.05142	0.903747	1.17249	1.4264	1.31143	0.913945	1.01716
128.5	1.21893	1.36746	0.889927	1.12823	0.943925	0.971415	0.928884	0.875914	1.426	1.50677		1.09024	1.03848	0.995096	1.11026	1.0171	1.08366	0.86299	1.19743	1.33501	1.28892	0.88683	0.991246
129	1.16564	1.36099	0.956434	1.11977	1	0.94237	0.935182	0.880166	1.4386	1.54603		1.04804	1.01956	1.03359	0.998392	0.966415	1.06217	0.967541	1.18995	1.48842	1.30938	0.897995	0.966951
129.5	1.21227	1.33836	0.965935	1.07746	0.953271	0.919779	0.916289	0.93119	1.4134	1.63058		0.951321	1.00773	1.02397	1.00472	0.991758	1.09799	0.953365	1.17748	1.42966	1.32575	0.929895	0.881108
	HFS											HFS
140	1.48536	1.62284	1.5645	1.2608	1.42679	1.12955	1.4012	1.30962	1.6855	2.28884		1.13596	1.59912	1.43971	1.22847	1.76895	1.26457	1.30423	1.56664	2.18693	1.45259	0.961796	0.86653
140.5	1.35437	1.71013	1.69435	1.25516	1.37072	1.21669	1.44213	1.27773	1.69558	2.31904		1.11134	1.49267	1.37812	1.27068	1.7436	1.28965	1.18019	1.56664	2.05963	1.75334	0.945845	0.827658
141	1.4898	1.59375	1.72918	1.30029	1.35202	1.07792	1.3949	1.27773	1.63763	2.16806		1.04452	1.44536	1.35695	1.26435	1.69798	1.26099	1.16601	1.56165	2.07269	1.84132	0.923515	0.856812
141.5	1.35659	1.58728	1.58033	1.2467	1.27414	1.14892	1.33193	1.20544	1.56205	2.30998		1.03397	1.45719	1.31653	1.25379	1.68785	1.2377	1.13411	1.47933	2.08574	1.81063	0.917135	0.835756
142	1.40321	1.56466	1.57717	1.24106	1.29907	1.09405	1.32248	1.25009	1.64015	2.2043		1.06034	1.41224	1.30691	1.21369	1.74191	1.27711	1.13234	1.45688	2.06289	1.85973	0.917135	0.829278
142.5	1.30108	1.60991	1.49166	1.19311	1.31776	1.15214	1.33822	1.21182	1.54693	2.19524		1.12892	1.35074	1.27803	1.21791	1.62027	1.20725	1.10222	1.46935	1.97476	1.73084	0.862904	0.832517
143	1.34104	1.50647	1.59617	1.20439	1.3053	1.09405	1.29099	1.21395	1.59732	2.02916		1.08496	1.47375	1.30498	1.24957	1.70305	1.21979	1.08804	1.47933	2.00088	1.68378	0.86769	0.81794
143.5	1.34104	1.4806	1.37131	1.17054	1.33333	1.02305	1.2658	1.17568	1.58976	2.08351		1.00759	1.31052	1.27611	1.18203	1.71488	1.29681	1.06678	1.40948	1.92254	1.71038	0.856524	0.824419
144	1.41875	1.52586	1.41882	1.26644	1.27726	1.1231	1.25321	1.12678	1.58472	2.03218		0.974181	1.36966	1.26456	1.17992	1.57972	1.26278	1.04197	1.41447	2.01067	1.71038	0.907565	0.858432
144.5	1.26555	1.54203	1.54233	1.20721	1.16511	1.09405	1.23117	1.13103	1.54945	2.11069		0.984732	1.31526	1.25301	1.12715	1.70136	1.24845	1.09513	1.41197	1.81809	1.73084	0.851739	0.876249
145	1.36547	1.4806	1.36498	1.13387	1.17757	1.10051	1.28784	1.13103	1.60488	1.98387		0.924944	1.3673	1.28573	1.1757	1.60506	1.22696	1.065	1.41696	1.86378	1.70833	0.8964	0.863291
145.5	1.20117	1.54203	1.40932	1.15362	1.25545	1.06823	1.16189	1.11615	1.56961	1.94461		1.01463	1.32945	1.22414	1.09549	1.61689	1.25561	1.06146	1.43443	1.81482	1.70015	0.87088	0.884347
146	1.26111	1.46444	1.54866	1.13105	1.23053	1.13278	1.24691	1.1119	1.60236	1.92649		0.984732	1.35074	1.23377	1.11659	1.62702	1.18755	1.03488	1.47185	1.79198	1.72879	0.885235	0.814701
146.5	1.21671	1.4903	1.45365	1.19029	1.23676	1.14569	1.22172	1.20119	1.59984	2.0503		0.975939	1.34837	1.1741	1.19891	1.61351	1.23949	1.07564	1.33963	1.88011	1.7247	0.869285	0.787166
147	1.27222	1.45151	1.56767	1.16208	1.19626	1.07792	1.18078	1.21607	1.56457	2.05332		0.977698	1.39095	1.18565	1.13348	1.61689	1.2377	1.05614	1.38453	1.82135	1.65105	0.888425	0.813081
147.5	1.19451	1.51293	1.44732	1.14516	1.21495	1.11342	1.21857	1.13529	1.53937	1.97481		0.939012	1.27741	1.16832	1.18625	1.60844	1.1983	1.00121	1.34462	1.75607	1.71243	0.904375	0.804982
148	1.21449	1.52909	1.6215	1.14516	1.20561	1.05533	1.10521	1.09277	1.58472	1.82685		1.03221	1.26558	1.23569	1.12926	1.58479	1.24845	0.988806	1.37705	1.8442	1.62036	0.88045	0.81956
148.5	1.14788	1.36422	1.17496	1.15362	1.2243	1.03919	1.17764	1.06938	1.56457	2.02916		0.984732	1.2088	1.1664	1.17781	1.56789	1.21263	1.04197	1.3995	1.82135	1.64491	0.91554	0.871389
149	1.1723	1.54526	1.31431	1.07182	1.29595	1.11664	1.1493	1.19907	1.55953	2.0201		1.01287	1.26794	1.20874	1.17781	1.62027	1.20546	1.05969	1.37455	1.78218	1.68787	0.866094	0.788786
149.5	1.19673	1.39978	1.43148	1.09439	1.2243	1.07146	1.12096	1.1034	1.58472	1.96877		1.02869	1.26794	1.16832	1.12082	1.58141	1.18038	1.03311	1.33713	1.80503	1.68583	0.845359	0.864911
150	1.20117	1.39332	1.12745	1.12823	1.16199	1.10051	1.16504	1.08214	1.55449	2.0201		0.988248	1.32472	1.18565	1.12926	1.61689	1.14814	0.99235	1.37455	1.74954	1.72061	0.891615	0.837376
150.5	1.21893	1.42565	1.17496	1.02105	1.25234	1.0876	1.17764	1.06513	1.57464	1.97179		1.07969	1.22536	1.20874	1.05749	1.58479	1.16068	1.00475	1.40948	1.77565	1.71038	0.866094	0.856812
151	1.26111	1.43858	1.20979	1.10849	1.15888	1.11019	1.16504	1.05875	1.53937	1.93555		1.00407	1.26558	1.17987	1.12293	1.54762	1.0765	1.02956	1.38703	1.75607	1.68174	0.89959	0.879488
151.5	1.19673	1.44828	1.33331	1.069	1.16199	1.10696	1.15874	0.986466	1.56709	1.82987		1.03397	1.22536	1.17795	1.10815	1.58985	1.14635	1.03311	1.34711	1.76913	1.72675	0.907565	0.81956
152	1.35215	1.38039	1.33014	1.15362	1.17134	1.02305	1.16819	1.04174	1.55197	1.8963		0.997041	1.21117	1.12598	1.08704	1.61013	1.16247	0.997666	1.35709	1.72343	1.68787	0.90597	0.787166
152.5	1.14344	1.3319	1.40932	1.06618	1.1028	1.06501	1.24376	1.03324	1.54189	1.88724		0.895051	1.2987	1.14908	1.04061	1.59492	1.12128	0.999438	1.37206	1.75933	1.73493	0.891615	0.856812
153	1.21005	1.39655	1.13695	1.07464	1.1838	1.00369	1.17764	1.15655	1.53433	1.86308		1.14123	1.19225	1.11251	1.05327	1.65744	1.16964	1.02247	1.37705	1.77239	1.69197	0.89959	0.871389
153.5	1.11902	1.46444	1.22563	1.01259	1.13707	1.0166	1.14615	1.08001	1.57716	1.84195		1.04979	1.22773	1.16447	1.13981	1.57296	1.09978	0.951593	1.40699	1.83441	1.67969	0.91235	0.890826
154	1.24557	1.45797	1.14962	1.10567	1.03427	1.03596	1.12411	1.04812	1.55953	2.0201		1.03924	1.18988	1.18565	1.19258	1.64561	1.10516	1.00121	1.32965	1.79524	1.6981	0.813459	0.798504
154.5	1.19007	1.43211	1.18446	0.995666	1.08723	0.994006	1.21857	1.06513	1.50158	1.78457		0.954838	1.25138	1.17602	1.11448	1.56282	1.11232	0.995894	1.36957	1.69732	1.65514	0.897995	0.76449
155	1.17674	1.39009	1.15596	0.947716	1.10592	0.994006	1.17134	1.12253	1.51418	1.79363		1.03397	1.16622	1.12598	1.12504	1.58817	1.13202	1.01007	1.37705	1.79198	1.64286	0.882045	0.787166
155.5	1.19229	1.40948	1.2668	1.0549	1.12773	0.990779	1.10207	0.975836	1.52678	1.94159		1.00759	1.21117	1.16832	1.06171	1.61351	1.16247	0.974629	1.34212	1.7985	1.64696	0.882045	0.76449
156	1.15898	1.47414	1.35231	1.01823	1.08723	1.00046	1.19023	1.05237	1.51922	1.93253		0.981215	1.20171	1.14908	1.23269	1.5831	1.12844	1.01893	1.39202	1.71037	1.57535	0.88683	0.770969
156.5	1.09681	1.37069	1.2953	1.01823	1.11838	0.987552	1.09262	0.977962	1.53433	1.86912		1.10431	1.15676	1.12983	1.12504	1.66082	1.12486	0.985262	1.33963	1.73322	1.58558	0.87726	0.782307
157	1.06351	1.40948	1.34598	1.02669	1.03115	0.987552	1.09262	1.01623	1.49402	1.79967		1.06386	1.15203	1.1664	1.11448	1.59492	1.12844	0.951593	1.34462	1.82788	1.649	0.89002	0.813081
157.5	1.19451	1.42565	1.2858	1.06336	1.07165	0.952052	1.11151	1.04599	1.50914	1.79363		1.05859	1.1473	1.13175	1.08493	1.56958	1.09978	0.974629	1.38703	1.74301	1.58149	0.842169	0.777448
158	1.1279	1.44828	1.3048	1.02387	1	0.90687	1.1493	1.06088	1.53181	1.85101		1.00935	1.12838	1.1356	1.0596	1.57972	1.09083	0.987034	1.39202	1.81809	1.59376	0.858119	0.76611
158.5	1.25445	1.47091	1.29214	1.01823	1.02804	0.900415	1.16819	1.08851	1.49654	1.83893		1.00232	1.16622	1.16063	1.09971	1.56282	1.1159	0.960453	1.39202	1.68426	1.56921	0.808674	0.762871
159	1.22559	1.42565	1.18129	1.05772	1.04361	0.913324	1.07058	1.00773	1.52174	1.95065		1.00759	1.19934	1.10288	1.06383	1.49693	1.09978	0.971085	1.37455	1.85073	1.53443	0.815054	0.756392
159.5	1.139	1.48384	1.2288	0.990025	1.04361	0.884278	1.1304	1.04174	1.47135	1.80571		1.00759	1.11418	1.10096	1.10182	1.56282	1.11411	0.990578	1.34711	1.79198	1.53648	0.851739	0.759631
160	1.19229	1.36099	1.14329	1.06054	1.01246	0.955279	1.03594	1.02473	1.50662	1.98991		1.03924	1.21354	1.1433	1.06805	1.56789	1.13381	0.985262	1.29722	1.68426	1.55694	0.819839	0.745054
160.5	1.20561	1.40302	1.26047	0.896946	1.00623	0.929461	1.04539	0.988592	1.53937	1.92348		1.0621	1.20644	1.09326	1.06805	1.55606	1.12844	1.02956	1.33215	1.60592	1.52625	0.794319	0.753153
161	1.20339	1.40625	1.17812	0.96746	0.94081	0.932688	1.11466	1.09064	1.52174	1.79967		0.937253	1.11418	1.10673	1.11448	1.56282	1.12665	0.981718	1.41197	1.69405	1.54875	0.819839	0.704562
161.5	1.03243	1.45797	1.20029	1.09439	1.01869	0.916551	1.11151	0.986466	1.52426	1.84799		1.02869	1.19698	1.12021	1.08282	1.59999	1.14098	0.985262	1.33215	1.69079	1.50374	0.764013	0.730477
162	1.16786	1.4903	1.07678	0.992845	0.853583	0.913324	1.04539	1.03324	1.52426	1.90536		1.02518	1.21354	1.12598	1.09971	1.56451	1.12486	0.960453	1.33713	1.67773	1.53852	0.751253	0.689985
162.5	1.1723	1.50647	1.16229	1.00977	0.928349	0.877824	1.11151	0.939694	1.52174	1.91744		1.11837	1.27977	1.06824	1.04272	1.52903	1.13381	0.955137	1.28724	1.5896	1.48738	0.783154	0.770969
163	1.15676	1.41595	1.19396	1.00977	0.931464	0.94237	1.06743	1.08214	1.56205	1.90536		1.07265	1.12838	1.09326	1.10815	1.56789	1.17143	0.951593	1.35709	1.73975	1.48328	0.792724	0.736956
163.5	1.16564	1.44181	1.23196	1.03515	0.978193	0.881051	1.05169	1.08639	1.48646	1.81477		1.0621	1.18042	1.04899	1.06383	1.54424	1.15173	0.949821	1.35709	1.58634	1.39326	0.778369	0.736956
164	1.11014	1.4806	1.23513	1.01259	1	0.845551	1.11151	1.07363	1.55449	1.86912		1.03045	1.12364	1.04706	1.09127	1.502	1.17501	0.98349	1.28724	1.56675	1.40963	0.748063	0.76611
164.5	1.11902	1.39655	1.21613	1.05208	0.94704	0.881051	1.16819	1.04599	1.54441	2.00198		1.00056	1.18751	1.07979	1.04272	1.55775	1.11769	0.963997	1.29722	1.62877	1.45669	0.711378	0.688365
165	1.19673	1.48707	1.33331	1.02669	0.859813	0.929461	1.09577	1.00347	1.51418	1.88724		1.02693	1.17332	1.11251	1.10815	1.56451	1.13023	0.978173	1.33464	1.681	1.40963	0.738493	0.701323
165.5	1.1612	1.46444	1.15912	1.02669	0.928349	0.884278	1.09577	1.06513	1.52678	1.93857		1.04452	1.24902	1.07979	1.0596	1.48679	1.11053	0.985262	1.36208	1.61572	1.43009	0.759228	0.788786
166	1.11236	1.4806	1.11795	1.0549	0.88785	0.897188	1.10521	1.01836	1.50662	1.93555		0.988248	1.10472	1.07401	1.07016	1.551	1.13381	0.962225	1.38453	1.67447	1.39736	0.740088	0.672168
166.5	1.12346	1.41272	1.28264	0.981563	0.919003	0.871369	1.04224	1.03962	1.54945	1.97481		1.09727	1.25612	1.04129	1.08282	1.551	1.13202	0.976401	1.29722	1.5537	1.3994	0.759228	0.719139
167	1.11458	1.49353	1.27947	1.10003	0.909657	0.842324	1.07373	0.958828	1.55701	1.96575		1.05155	1.14493	1.05091	1.00261	1.53579	1.07112	0.955137	1.26978	1.62551	1.36462	0.773583	0.691605
167.5	1.03243	1.48707	1.2858	1.00977	0.903427	0.929461	1.01075	1.00135	1.49654	1.99595		1.04276	1.09526	1.03744	1.12293	1.53072	1.16785	0.937416	1.29971	1.60919	1.46896	0.757633	0.691605
168	1.12124	1.50323	1.41565	1.03797	0.88162	0.877824	1.12411	0.956702	1.51922	1.8661		1.0832	1.09053	1.05669	1.02372	1.56113	1.10157	0.976401	1.3072	1.56023	1.48533	0.751253	0.712661
168.5	1.16786	1.49353	1.27947	1.04644	0.909657	0.839096	1.143	0.96308	1.51166	1.76042		0.991765	1.14493	1.01049	1.06594	1.49017	1.10516	0.951593	1.31219	1.60592	1.47919	0.776774	0.696464
169	1.06129	1.44828	1.2193	0.975922	0.903427	0.848778	1.07373	0.982214	1.54693	1.78155		0.967147	1.17569	1.05476	1.09127	1.53072	1.19113	0.99235	1.32716	1.63856	1.41168	0.762418	0.732097
169.5	1.17008	1.46767	1.20979	1.06054	0.959502	0.832642	1.1304	1.03749	1.48646	1.89932		0.961872	1.0858	1.02782	1.08071	1.54762	1.15889	0.997666	1.33464	1.56675	1.3994	0.740088	0.66245
170	1.14566	1.47091	1.06411	0.990025	0.869159	0.884278	1.08947	1.02686	1.51418	1.7423		1.01814	1.17332	1.07786	1.06805	1.57465	1.11769	0.891343	1.27726	1.57655	1.45259	0.722543	0.762871
170.5	1.07905	1.47091	1.26997	0.978742	0.934579	0.881051	1.04854	1.063	1.51418	1.81175		1.04276	1.07397	1.00472	1.07016	1.60844	1.09262	0.997666	1.30221	1.56023	1.44441	0.770393	0.670549
171	1.15898	1.39978	1.16546	1.06618	0.968847	0.877824	1.04539	1.02686	1.52678	1.76646		1.00935	1.20407	1.0028	1.06171	1.54931	1.17322	0.967541	1.34212	1.62224	1.44646	0.770393	0.7159
171.5	1.07017	1.47414	1.02611	0.96746	0.906542	0.877824	1.03279	1.03324	1.5167	1.80873		1.03397	1.09289	1.02974	1.03427	1.56282	1.12844	0.994122	1.32716	1.56675	1.46282	0.797509	0.719139
172	1.07017	1.42565	1.2763	1.03515	0.897196	0.826187	1.08002	1.08214	1.52678	1.80873		1.03221	1.02902	1.02012	1.09971	1.52396	1.11053	0.995894	1.26978	1.59287	1.39326	0.813459	0.753153
172.5	1.10125	1.38039	1.18763	1.04362	0.869159	0.816505	1.11781	1.03324	1.4915	1.81175		1.00759	1.07397	1.02397	0.970952	1.57972	1.15173	0.933872	1.3546	1.53738	1.46078	0.744873	0.775828
173	1.02799	1.43858	1.08628	1.01541	0.853583	0.816505	1.08632	0.916308	1.48395	1.73022		1.09376	1.12601	1.02782	0.99417	1.54593	1.1374	0.978173	1.3072	1.53738	1.37076	0.829409	0.709421
173.5	1.01022	1.45151	1.17179	1.069	0.915888	0.85846	1.07373	0.96308	1.53181	1.86308		0.942529	1.20171	1.04706	1.13981	1.51045	1.19292	0.912608	1.29971	1.57981	1.49351	0.792724	0.780687
174	1.03021	1.41272	1.2858	1.02951	0.88162	0.832642	1.11466	1.01836	1.48143	1.83591		1.01463	1.09526	0.987397	1.0976	1.54593	1.14814	0.955137	1.32466	1.53738	1.52011	0.834194	0.782307
174.5	1.15232	1.46767	1.04828	1.09157	0.856698	0.845551	1.08002	1.0545	1.54693	1.95367		1.09376	1.0716	1.00087	1.0385	1.58479	1.10695	0.951593	1.32965	1.50474	1.50374	0.821434	0.787166
175	1.07461	1.39332	1.20346	1.04926	0.859813	0.890733	1.05169	1.04387	1.51166	1.86912		1.01463	1.05031	0.979698	1.05327	1.52734	1.18397	0.905519	1.24483	1.50147	1.4976	0.810269	0.756392
175.5	1.07905	1.34806	1.22246	1.05208	0.878505	0.832642	1.1304	1.08426	1.5041	1.89932		1.02693	1.06214	0.993172	1.09971	1.53917	1.12307	0.981718	1.3047	1.508	1.49147	0.869285	0.832517
176	1.04353	1.41272	1.01027	0.902587	0.831776	0.897188	1.08632	0.935442	1.48143	1.80873		1.04979	1.04558	1.04129	1.0195	1.54762	1.12844	0.901975	1.30969	1.57002	1.50783	0.859714	0.76449
176.5	1.02577	1.3125	1.13379	0.896946	0.841121	0.861687	1.06428	0.98434	1.45371	1.77854		1.02518	1.09526	0.981623	1.11659	1.57465	1.16964	0.926784	1.3072	1.54391	1.48328	0.89959	0.751533
177	1.09459	1.28987	1.20029	1.0549	0.897196	0.819733	1.0202	0.990718	1.50914	1.73928		1.01463	1.11891	0.998946	1.08915	1.57465	1.16068	0.956909	1.33713	1.59287	1.52216	0.882045	0.759631
177.5	1.04353	1.34806	0.991271	0.998487	0.803738	0.816505	1.07058	0.99497	1.46631	1.85101		1.10606	1.09053	0.966225	1.06594	1.56282	1.11232	0.960453	1.33215	1.69732	1.63673	0.866094	0.821179
178	1.05241	1.35776	1.00077	0.930793	0.866044	0.82296	1.0139	1.0545	1.50158	1.74532		0.939012	1.05504	0.962376	1.05538	1.54931	1.13023	0.933872	1.35709	1.5896	1.48124	0.872475	0.829278
178.5	1.09681	1.36746	0.924764	0.925151	0.781931	0.839096	0.969818	1.03111	1.49906	1.71814		1.03924	1.10235	1.00857	1.04483	1.52903	1.10695	0.939188	1.36208	1.59287	1.48942	0.894805	0.804982
179	1.04797	1.34159	1.10845	0.930793	0.872274	0.874597	1.06113	0.92056	1.51922	1.84799		0.958355	1.06687	0.989322	1.12293	1.57803	1.12844	0.92324	1.34961	1.56023	1.51602	0.842169	0.850334
179.5	1.1057	1.39655	1.10212	0.888484	0.912773	0.845551	1.08632	1.01623	1.44363	1.70908		1.00759	1.06687	0.991247	1.07438	1.55944	1.21263	0.939188	1.31967	1.60592	1.52625	0.90597	0.774208
180	1.04797	1.36099	1.11478	0.936434	0.856698	0.819733	1.01075	0.980088	1.48646	1.69097		1.04452	1.03612	1.04129	1.0596	1.50707	1.11053	0.942732	1.35959	1.59939	1.60195	0.845359	0.829278
180.5	1.07461	1.34806	1.16546	0.894125	0.937695	0.806823	1.0202	0.950324	1.45623	1.73928		1.10079	1.05648	1.00087	1.11448	1.53748	1.12844	0.900203	1.31219	1.54717	1.47101	0.878855	0.855193
181	1.13012	1.28341	1.15279	0.973101	0.934579	0.855233	1.05483	0.999222	1.47135	1.7725		0.981215	0.941716	0.995096	1.04483	1.54255	1.13381	0.926784	1.38703	1.53738	1.5733	0.872475	0.769349
181.5	1.08793	1.35453	1.16229	0.930793	0.806854	0.916551	1.07373	0.997096	1.47891	1.78457		0.990007	0.950154	0.923881	1.08282	1.55268	1.1768	0.937416	1.31468	1.52106	1.51806	0.917135	0.873009
182	1.07683	1.26078	1.19079	0.848996	0.900312	0.845551	1.00131	0.937568	1.47135	1.76042		1.03748	0.995721	0.844966	1.10182	1.50707	1.20904	0.960453	1.34961	1.59613	1.57126	0.872475	0.801743
182.5	1.06795	1.28017	1.11478	0.877201	0.934579	0.826187	1.04539	0.922686	1.55953	1.76042		1.03573	0.994033	0.721782	1.13559	1.4851	1.18934	0.882483	1.38204	1.60592	1.51397	0.866094	0.788786
183	1.03021	1.3319	1.20346	0.961819	0.88785	0.913324	1.05483	0.886544	1.47891	1.7725		1.00583	0.965343	0.731406	1.06383	1.49862	1.17859	0.9321	1.33215	1.67447	1.53852	0.885235	0.774208
183.5	0.968038	1.37069	1.10528		0.853583	0.874597	1.0076	1.0056	1.5041	1.66681		0.988248	0.948466	0.735255	1.08071	1.51045	1.1983	0.94096	1.3546	1.61898	1.5774	0.854929	0.71428
184	1.08349		0.91843									1.02869	0.987283	0.716008	1.11659	1.52565	1.17322	0.92324	1.38952	1.6353	1.52216
184.5	1.09237		0.975436									1.07969	1.03622	0.781449	1.08493	1.47497	1.19292	0.933872			1.5242
185	1.06573		1.08628									1.07617	1.03285	0.787223	1.17147	1.4851	1.12665	0.94096			1.59785

## Sheet: Figure  Ket LTP Raw Values
	Long Term Potentiation Time Course, Raw Values for Figure 4 (Not Graphed)
Time (min)	Control + Ket											CORT + Ket
0	0.463		0.294	0.359	0.299	0.298	0.303	0.483	0.398			0.541	0.415	0.477	0.421	0.623	0.554	0.566	0.429	0.295	0.442	0.612	0.606
0.5	0.461		0.288	0.358	0.329	0.302	0.305	0.473	0.378			0.549	0.436	0.49	0.429	0.594	0.555	0.528	0.421	0.324	0.424	0.603	0.591
1	0.455		0.288	0.353	0.284	0.298	0.312	0.444	0.371			0.496	0.392	0.474	0.464	0.597	0.522	0.549	0.414	0.295	0.442	0.616	0.624
1.5	0.449		0.285	0.367	0.305	0.297	0.306	0.483	0.404			0.556	0.434	0.492	0.466	0.592	0.543	0.575	0.427	0.298	0.443	0.599	0.574
2	0.44		0.294	0.359	0.311	0.293	0.294	0.492	0.393			0.512	0.443	0.503	0.456	0.578	0.534	0.555	0.421	0.301	0.445	0.611	0.593
2.5	0.438	0.285	0.305	0.364	0.314	0.296	0.309	0.434	0.385			0.587	0.444	0.512	0.451	0.598	0.546	0.558	0.414	0.303	0.443	0.617	0.626
3	0.439	0.275	0.31	0.346	0.317	0.301	0.309	0.473	0.383	0.335		0.572	0.418	0.481	0.477	0.607	0.548	0.579	0.414	0.301	0.433	0.634	0.589
3.5	0.474	0.276	0.311	0.369	0.301	0.302	0.299	0.477	0.397	0.33		0.561	0.413	0.506	0.468	0.583	0.56	0.58	0.411	0.333	0.461	0.624	0.604
4	0.429	0.289	0.296	0.332	0.289	0.286	0.317	0.434	0.414	0.285		0.578	0.437	0.494	0.438	0.604	0.571	0.555	0.42	0.323	0.484	0.618	0.586
4.5	0.487	0.302	0.303	0.35	0.316	0.285	0.326	0.458	0.383	0.317		0.581	0.438	0.517	0.43	0.584	0.581	0.567	0.429	0.283	0.497	0.618	0.615
5	0.434	0.297	0.301	0.364	0.3	0.302	0.303	0.476	0.377	0.301		0.564	0.435	0.512	0.464	0.612	0.571	0.561	0.389	0.283	0.484	0.637	0.603
5.5	0.445	0.299	0.278	0.362	0.317	0.291	0.318	0.455	0.387	0.354		0.573	0.401	0.523	0.474	0.589	0.587	0.578	0.421	0.303	0.476	0.64	0.601
6	0.475	0.291	0.303	0.338	0.319	0.311	0.304	0.466	0.373	0.308		0.505	0.405	0.516	0.458	0.624	0.584	0.575	0.391	0.284	0.498	0.635	0.597
6.5	0.494	0.306	0.309	0.344	0.307	0.324	0.309	0.448	0.39	0.327		0.633	0.408	0.52	0.486	0.603	0.571	0.577	0.412	0.295	0.505	0.611	0.617
7	0.44	0.297	0.317	0.327	0.327	0.315	0.314	0.453	0.399	0.339		0.569	0.413	0.517	0.45	0.61	0.563	0.584	0.388	0.306	0.493	0.632	0.631
7.5	0.432	0.301	0.323	0.356	0.319	0.3	0.306	0.471	0.369	0.313		0.586	0.427	0.5	0.471	0.627	0.578	0.582	0.399	0.298	0.511	0.617	0.597
8	0.471	0.291	0.312	0.338	0.33	0.318	0.327	0.48	0.377	0.318		0.515	0.379	0.529	0.448	0.62	0.571	0.557	0.383	0.304	0.493	0.639	0.66
8.5	0.447	0.315	0.302	0.355	0.325	0.33	0.318	0.461	0.393	0.31		0.571	0.436	0.515	0.477	0.618	0.583	0.562	0.384	0.306	0.518	0.647	0.62
9	0.435	0.311	0.304	0.35	0.322	0.327	0.306	0.485	0.39	0.334		0.526	0.437	0.522	0.511	0.606	0.589	0.553	0.393	0.284	0.498	0.653	0.627
9.5	0.433	0.297	0.334	0.343	0.33	0.302	0.341	0.5	0.394	0.317		0.585	0.425	0.511	0.503	0.613	0.556	0.574	0.404	0.305	0.507	0.642	0.635
10	0.439	0.307	0.33	0.359	0.312	0.323	0.317	0.457	0.382	0.308		0.563	0.414	0.525	0.488	0.567	0.561	0.569	0.399	0.297	0.481	0.652	0.626
10.5	0.454	0.321	0.32	0.356	0.32	0.319	0.341	0.455	0.39	0.331		0.502	0.432	0.535	0.521	0.573	0.578	0.572	0.405	0.335	0.502	0.657	0.637
11	0.457	0.308	0.339	0.343	0.317	0.314	0.307	0.481	0.415	0.301		0.618	0.399	0.527	0.466	0.581	0.56	0.561	0.406	0.285	0.51	0.654	0.635
11.5	0.443	0.302	0.323	0.36	0.335	0.315	0.328	0.43	0.387	0.326		0.587	0.476	0.526	0.459	0.586	0.542	0.564	0.396	0.32	0.49	0.651	0.653
12	0.476	0.314	0.327	0.368	0.347	0.332	0.321	0.483	0.392	0.326		0.537	0.431	0.522	0.505	0.585	0.557	0.559	0.388	0.295	0.485	0.639	0.613
12.5	0.469	0.315	0.31	0.342	0.337	0.324	0.313	0.495	0.389	0.322		0.569	0.396	0.544	0.477	0.573	0.579	0.584	0.4	0.32	0.482	0.643	0.645
13	0.451	0.32	0.314	0.362	0.325	0.318	0.308	0.519	0.389	0.331		0.55	0.451	0.532	0.5	0.571	0.548	0.567	0.392	0.318	0.517	0.639	0.644
13.5	0.417	0.305	0.319	0.344	0.349	0.305	0.33	0.423	0.395	0.325		0.603	0.419	0.55	0.494	0.562	0.552	0.568	0.406	0.297	0.473	0.669	0.621
14	0.442	0.334	0.31	0.359	0.336	0.335	0.346	0.437	0.394	0.338		0.611	0.395	0.542	0.478	0.581	0.559	0.542	0.366	0.298	0.51	0.628	0.584
14.5	0.415	0.321	0.31	0.363	0.328	0.337	0.309	0.48	0.381	0.318		0.586	0.42	0.561	0.451	0.605	0.553	0.577	0.37	0.304	0.518	0.646	0.633
15	0.435	0.319	0.337	0.364	0.354	0.314	0.31	0.482	0.429	0.355		0.58	0.429	0.516	0.444	0.581	0.537	0.56	0.37	0.328	0.506	0.656	0.672
15.5	0.465	0.332	0.323	0.371	0.366	0.321	0.328	0.474	0.405	0.325		0.585	0.424	0.532	0.496	0.606	0.537	0.557	0.387	0.3	0.517	0.641	0.652
16	0.458	0.314	0.34	0.359	0.33	0.315	0.322	0.45	0.418	0.341		0.548	0.41	0.517	0.475	0.564	0.535	0.538	0.404	0.313	0.494	0.64	0.653
16.5	0.472	0.325	0.357	0.35	0.34	0.337	0.344	0.489	0.426	0.346		0.611	0.429	0.535	0.476	0.586	0.563	0.576	0.433	0.301	0.502	0.607	0.62
17	0.45	0.321	0.311	0.328	0.348	0.314	0.334	0.451	0.413	0.333		0.606	0.436	0.54	0.504	0.577	0.567	0.564	0.383	0.304	0.484	0.578	0.631
17.5	0.423	0.326	0.323	0.325	0.346	0.334	0.321	0.535	0.398	0.348		0.609	0.389	0.519	0.507	0.575	0.551	0.554	0.373	0.314	0.491	0.618	0.61
18	0.461	0.33	0.357	0.37	0.357	0.32	0.313	0.481	0.434	0.355		0.602	0.472	0.536	0.472	0.567	0.563	0.554	0.398	0.33	0.51	0.629	0.618
18.5	0.455	0.315	0.345	0.373	0.356	0.319	0.327	0.459	0.422	0.354		0.579	0.404	0.531	0.497	0.598	0.55	0.557	0.419	0.312	0.513	0.592	0.601
19	0.448	0.332	0.316	0.353	0.339	0.318	0.329	0.48	0.425	0.372		0.586	0.418	0.544	0.489	0.601	0.53	0.575	0.382	0.298	0.52	0.61	0.609
19.5	0.43	0.306	0.34	0.395	0.347	0.328	0.333	0.466	0.428	0.364		0.555	0.428	0.534	0.487	0.574	0.555	0.549	0.39	0.348	0.531	0.574	0.606
20	0.482	0.337	0.338	0.358	0.333	0.305	0.314	0.512	0.427	0.384		0.569	0.424	0.535	0.517	0.572	0.546	0.575	0.39	0.311	0.507	0.616	0.585
	Ketamine Perfusion											Ketamine Perfusion
50	0.508	0.461	0.353	0.442	0.388	0.366	0.381	0.483	0.536	0.449		0.619	0.459	0.64	0.541	0.598	0.613	0.613	0.5	0.478	0.642	0.677	0.637
	Drug Washout											Drug Washout
110	0.644	0.449	0.347	0.454	0.368	0.338	0.388	0.509	0.642	0.564		0.636	0.528	0.589	0.585	0.667	0.679	0.632	0.573	0.518	0.722	0.813	0.801
110.5	0.642	0.429	0.325	0.415	0.358	0.34	0.371	0.52	0.629	0.531		0.587	0.537	0.582	0.534	0.66	0.648	0.609	0.545	0.506	0.735	0.779	0.726
111	0.62	0.431	0.349	0.409	0.354	0.344	0.355	0.505	0.595	0.515		0.608	0.51	0.585	0.539	0.658	0.692	0.612	0.556	0.529	0.732	0.732	0.757
111.5	0.612	0.422	0.329	0.405	0.341	0.338	0.354	0.509	0.588	0.559		0.592	0.497	0.587	0.553	0.644	0.671	0.587	0.554	0.488	0.734	0.74	0.698
112	0.581	0.421	0.326	0.423	0.376	0.339	0.349	0.492	0.605	0.532		0.594	0.48	0.584	0.569	0.661	0.652	0.583	0.533	0.48	0.693	0.753	0.751
112.5	0.618	0.426	0.328	0.442	0.362	0.332	0.342	0.457	0.606	0.532		0.556	0.513	0.587	0.56	0.652	0.64	0.569	0.536	0.486	0.713	0.709	0.729
113	0.592	0.44	0.333	0.412	0.352	0.33	0.346	0.469	0.593	0.524		0.578	0.49	0.564	0.574	0.639	0.648	0.551	0.541	0.47	0.728	0.726	0.732
113.5	0.566	0.421	0.323	0.409	0.353	0.321	0.341	0.511	0.59	0.523		0.636	0.497	0.543	0.553	0.642	0.674	0.55	0.535	0.468	0.704	0.71	0.738
114	0.589	0.438	0.321	0.397	0.347	0.323	0.332	0.476	0.577	0.505		0.583	0.506	0.553	0.544	0.645	0.65	0.574	0.535	0.479	0.684	0.694	0.718
114.5	0.591	0.436	0.334	0.37	0.359	0.309	0.335	0.447	0.589	0.534		0.604	0.461	0.545	0.571	0.64	0.645	0.571	0.538	0.488	0.675	0.704	0.721
115	0.571	0.418	0.344	0.404	0.343	0.32	0.345	0.472	0.585	0.529		0.555	0.489	0.571	0.552	0.602	0.677	0.559	0.508	0.485	0.665	0.673	0.705
115.5	0.573	0.425	0.337	0.389	0.35	0.329	0.328	0.474	0.584	0.519		0.582	0.5	0.561	0.536	0.602	0.67	0.558	0.541	0.495	0.658	0.702	0.729
116	0.541	0.42	0.341	0.4	0.35	0.321	0.331	0.454	0.573	0.523		0.667	0.486	0.554	0.57	0.632	0.65	0.556	0.512	0.462	0.655	0.688	0.741
116.5	0.53	0.417	0.319	0.381	0.35	0.32	0.319	0.406	0.585	0.5		0.607	0.478	0.527	0.517	0.61	0.648	0.554	0.52	0.455	0.667	0.705	0.713
117	0.511	0.413	0.348	0.393	0.34	0.323	0.333	0.426	0.589	0.509		0.623	0.464	0.543	0.575	0.628	0.621	0.544	0.529	0.474	0.649	0.698	0.719
117.5	0.565	0.414	0.302	0.39	0.334	0.331	0.309	0.466	0.558	0.545		0.584	0.476	0.55	0.521	0.617	0.642	0.541	0.513	0.469	0.624	0.702	0.699
118	0.525	0.409	0.33	0.408	0.335	0.315	0.321	0.407	0.586	0.506		0.632	0.454	0.53	0.53	0.615	0.616	0.546	0.543	0.452	0.672	0.706	0.742
118.5	0.567	0.416	0.315	0.402	0.341	0.311	0.314	0.443	0.577	0.536		0.662	0.463	0.542	0.538	0.604	0.611	0.542	0.509	0.454	0.65	0.681	0.718
119	0.554	0.419	0.33	0.396	0.332	0.312	0.316	0.433	0.584	0.53		0.601	0.474	0.529	0.527	0.617	0.653	0.548	0.486	0.476	0.631	0.691	0.71
119.5	0.561	0.427	0.32	0.401	0.331	0.3	0.308	0.417	0.581	0.498		0.614	0.439	0.519	0.495	0.613	0.65	0.543	0.48	0.465	0.594	0.707	0.686
120	0.551	0.439	0.303	0.405	0.307	0.298	0.313	0.463	0.578	0.492		0.63	0.478	0.533	0.495	0.611	0.634	0.549	0.505	0.467	0.643	0.684	0.696
120.5	0.535	0.424	0.305	0.394	0.318	0.309	0.325	0.42	0.574	0.501		0.653	0.465	0.541	0.518	0.624	0.64	0.536	0.5	0.454	0.629	0.67	0.713
121	0.533	0.406	0.364	0.412	0.32	0.308	0.317	0.426	0.566	0.505		0.642	0.445	0.544	0.51	0.603	0.613	0.545	0.503	0.488	0.623	0.704	0.704
121.5	0.543	0.427	0.297	0.384	0.315	0.297	0.323	0.48	0.567	0.543		0.657	0.48	0.523	0.461	0.596	0.625	0.555	0.492	0.458	0.615	0.675	0.689
122	0.584	0.432	0.386	0.408	0.31	0.281	0.33	0.415	0.576	0.515		0.576	0.476	0.532	0.523	0.586	0.626	0.541	0.496	0.431	0.623	0.671	0.673
122.5	0.58	0.419	0.392	0.405	0.312	0.311	0.315	0.398	0.56	0.526		0.633	0.484	0.527	0.527	0.602	0.649	0.534	0.508	0.434	0.638	0.684	0.71
123	0.563	0.413	0.316	0.39	0.307	0.287	0.322	0.458	0.584	0.49		0.583	0.473	0.536	0.525	0.56	0.59	0.529	0.503	0.415	0.61	0.65	0.664
123.5	0.534	0.429	0.297	0.378	0.325	0.301	0.306	0.404	0.557	0.506		0.627	0.417	0.509	0.514	0.603	0.6	0.533	0.503	0.46	0.64	0.651	0.67
124	0.545	0.417	0.303	0.394	0.304	0.31	0.318	0.429	0.559	0.54		0.591	0.463	0.535	0.477	0.607	0.601	0.526	0.487	0.423	0.614	0.655	0.652
124.5	0.52	0.419	0.294	0.389	0.333	0.295	0.298	0.468	0.573	0.489		0.636	0.422	0.53	0.508	0.597	0.605	0.52	0.479	0.441	0.633	0.639	0.674
125	0.547	0.416	0.315	0.393	0.322	0.299	0.326	0.445	0.568	0.503		0.645	0.489	0.52	0.478	0.612	0.601	0.557	0.492	0.429	0.635	0.623	0.64
125.5	0.521	0.428	0.303	0.398	0.31	0.29	0.319	0.447	0.569	0.487		0.615	0.462	0.538	0.507	0.603	0.615	0.489	0.497	0.44	0.67	0.639	0.674
126	0.543	0.42	0.292	0.418	0.317	0.288	0.315	0.458	0.569	0.518		0.606	0.436	0.526	0.474	0.611	0.613	0.521	0.509	0.43	0.641	0.602	0.614
126.5	0.537	0.424	0.313	0.403	0.306	0.289	0.318	0.431	0.568	0.538		0.601	0.428	0.531	0.483	0.571	0.596	0.532	0.492	0.428	0.669	0.619	0.655
127	0.527	0.431	0.287	0.386	0.328	0.279	0.312	0.424	0.565	0.482		0.623	0.455	0.543	0.484	0.627	0.603	0.519	0.469	0.427	0.669	0.58	0.64
127.5	0.527	0.419	0.314	0.371	0.322	0.31	0.292	0.424	0.556	0.528		0.587	0.456	0.531	0.471	0.586	0.617	0.551	0.489	0.43	0.641	0.574	0.581
128	0.557	0.414	0.291	0.396	0.316	0.304	0.296	0.388	0.56	0.533		0.595	0.448	0.523	0.483	0.586	0.587	0.51	0.47	0.437	0.641	0.573	0.628
128.5	0.549	0.423	0.281	0.4	0.303	0.301	0.295	0.412	0.566	0.499		0.62	0.439	0.517	0.526	0.602	0.605	0.487	0.48	0.409	0.63	0.556	0.612
129	0.525	0.421	0.302	0.397	0.321	0.292	0.297	0.414	0.571	0.512		0.596	0.431	0.537	0.473	0.572	0.593	0.546	0.477	0.456	0.64	0.563	0.597
129.5	0.546	0.414	0.305	0.382	0.306	0.285	0.291	0.438	0.561	0.54		0.541	0.426	0.532	0.476	0.587	0.613	0.538	0.472	0.438	0.648	0.583	0.544
	HFS											HFS
140	0.669	0.502	0.494	0.447	0.458	0.35	0.445	0.616	0.669	0.758		0.646	0.676	0.748	0.582	1.047	0.706	0.736	0.628	0.67	0.71	0.603	0.535
140.5	0.61	0.529	0.535	0.445	0.44	0.377	0.458	0.601	0.673	0.768		0.632	0.631	0.716	0.602	1.032	0.72	0.666	0.628	0.631	0.857	0.593	0.511
141	0.671	0.493	0.546	0.461	0.434	0.334	0.443	0.601	0.65	0.718		0.594	0.611	0.705	0.599	1.005	0.704	0.658	0.626	0.635	0.9	0.579	0.529
141.5	0.611	0.491	0.499	0.442	0.409	0.356	0.423	0.567	0.62	0.765		0.588	0.616	0.684	0.594	0.999	0.691	0.64	0.593	0.639	0.885	0.575	0.516
142	0.632	0.484	0.498	0.44	0.417	0.339	0.42	0.588	0.651	0.73		0.603	0.597	0.679	0.575	1.031	0.713	0.639	0.584	0.632	0.909	0.575	0.512
142.5	0.586	0.498	0.471	0.423	0.423	0.357	0.425	0.57	0.614	0.727		0.642	0.571	0.664	0.577	0.959	0.674	0.622	0.589	0.605	0.846	0.541	0.514
143	0.604	0.466	0.504	0.427	0.419	0.339	0.41	0.571	0.634	0.672		0.617	0.623	0.678	0.592	1.008	0.681	0.614	0.593	0.613	0.823	0.544	0.505
143.5	0.604	0.458	0.433	0.415	0.428	0.317	0.402	0.553	0.631	0.69		0.573	0.554	0.663	0.56	1.015	0.724	0.602	0.565	0.589	0.836	0.537	0.509
144	0.639	0.472	0.448	0.449	0.41	0.348	0.398	0.53	0.629	0.673		0.554	0.579	0.657	0.559	0.935	0.705	0.588	0.567	0.616	0.836	0.569	0.53
144.5	0.57	0.477	0.487	0.428	0.374	0.339	0.391	0.532	0.615	0.699		0.56	0.556	0.651	0.534	1.007	0.697	0.618	0.566	0.557	0.846	0.534	0.541
145	0.615	0.458	0.431	0.402	0.378	0.341	0.409	0.532	0.637	0.657		0.526	0.578	0.668	0.557	0.95	0.685	0.601	0.568	0.571	0.835	0.562	0.533
145.5	0.541	0.477	0.445	0.409	0.403	0.331	0.369	0.525	0.623	0.644		0.577	0.562	0.636	0.519	0.957	0.701	0.599	0.575	0.556	0.831	0.546	0.546
146	0.568	0.453	0.489	0.401	0.395	0.351	0.396	0.523	0.636	0.638		0.56	0.571	0.641	0.529	0.963	0.663	0.584	0.59	0.549	0.845	0.555	0.503
146.5	0.548	0.461	0.459	0.422	0.397	0.355	0.388	0.565	0.635	0.679		0.555	0.57	0.61	0.568	0.955	0.692	0.607	0.537	0.576	0.843	0.545	0.486
147	0.573	0.449	0.495	0.412	0.384	0.334	0.375	0.572	0.621	0.68		0.556	0.588	0.616	0.537	0.957	0.691	0.596	0.555	0.558	0.807	0.557	0.502
147.5	0.538	0.468	0.457	0.406	0.39	0.345	0.387	0.534	0.611	0.654		0.534	0.54	0.607	0.562	0.952	0.669	0.565	0.539	0.538	0.837	0.567	0.497
148	0.547	0.473	0.512	0.406	0.387	0.327	0.351	0.514	0.629	0.605		0.587	0.535	0.642	0.535	0.938	0.697	0.558	0.552	0.565	0.792	0.552	0.506
148.5	0.517	0.422	0.371	0.409	0.393	0.322	0.374	0.503	0.621	0.672		0.56	0.511	0.606	0.558	0.928	0.677	0.588	0.561	0.558	0.804	0.574	0.538
149	0.528	0.478	0.415	0.38	0.416	0.346	0.365	0.564	0.619	0.669		0.576	0.536	0.628	0.558	0.959	0.673	0.598	0.551	0.546	0.825	0.543	0.487
149.5	0.539	0.433	0.452	0.388	0.393	0.332	0.356	0.519	0.629	0.652		0.585	0.536	0.607	0.531	0.936	0.659	0.583	0.536	0.553	0.824	0.53	0.534
150	0.541	0.431	0.356	0.4	0.373	0.341	0.37	0.509	0.617	0.669		0.562	0.56	0.616	0.535	0.957	0.641	0.56	0.551	0.536	0.841	0.559	0.517
150.5	0.549	0.441	0.371	0.362	0.402	0.337	0.374	0.501	0.625	0.653		0.614	0.518	0.628	0.501	0.938	0.648	0.567	0.565	0.544	0.836	0.543	0.529
151	0.568	0.445	0.382	0.393	0.372	0.344	0.37	0.498	0.611	0.641		0.571	0.535	0.613	0.532	0.916	0.601	0.581	0.556	0.538	0.822	0.564	0.543
151.5	0.539	0.448	0.421	0.379	0.373	0.343	0.368	0.464	0.622	0.606		0.588	0.518	0.612	0.525	0.941	0.64	0.583	0.54	0.542	0.844	0.569	0.506
152	0.609	0.427	0.42	0.409	0.376	0.317	0.371	0.49	0.616	0.628		0.567	0.512	0.585	0.515	0.953	0.649	0.563	0.544	0.528	0.825	0.568	0.486
152.5	0.515	0.412	0.445	0.378	0.354	0.33	0.395	0.486	0.612	0.625		0.509	0.549	0.597	0.493	0.944	0.626	0.564	0.55	0.539	0.848	0.559	0.529
153	0.545	0.432	0.359	0.381	0.38	0.311	0.374	0.544	0.609	0.617		0.649	0.504	0.578	0.499	0.981	0.653	0.577	0.552	0.543	0.827	0.564	0.538
153.5	0.504	0.453	0.387	0.359	0.365	0.315	0.364	0.508	0.626	0.61		0.597	0.519	0.605	0.54	0.931	0.614	0.537	0.564	0.562	0.821	0.572	0.55
154	0.561	0.451	0.363	0.392	0.332	0.321	0.357	0.493	0.619	0.669		0.591	0.503	0.616	0.565	0.974	0.617	0.565	0.533	0.55	0.83	0.51	0.493
154.5	0.536	0.443	0.374	0.353	0.349	0.308	0.387	0.501	0.596	0.591		0.543	0.529	0.611	0.528	0.925	0.621	0.562	0.549	0.52	0.809	0.563	0.472
155	0.53	0.43	0.365	0.336	0.355	0.308	0.372	0.528	0.601	0.594		0.588	0.493	0.585	0.533	0.94	0.632	0.57	0.552	0.549	0.803	0.553	0.486
155.5	0.537	0.436	0.4	0.374	0.362	0.307	0.35	0.459	0.606	0.643		0.573	0.512	0.607	0.503	0.955	0.649	0.55	0.538	0.551	0.805	0.553	0.472
156	0.522	0.456	0.427	0.361	0.349	0.31	0.378	0.495	0.603	0.64		0.558	0.508	0.597	0.584	0.937	0.63	0.575	0.558	0.524	0.77	0.556	0.476
156.5	0.494	0.424	0.409	0.361	0.359	0.306	0.347	0.46	0.609	0.619		0.628	0.489	0.587	0.533	0.983	0.628	0.556	0.537	0.531	0.775	0.55	0.483
157	0.479	0.436	0.425	0.364	0.331	0.306	0.347	0.478	0.593	0.596		0.605	0.487	0.606	0.528	0.944	0.63	0.537	0.539	0.56	0.806	0.558	0.502
157.5	0.538	0.441	0.406	0.377	0.344	0.295	0.353	0.492	0.599	0.594		0.602	0.485	0.588	0.514	0.929	0.614	0.55	0.556	0.534	0.773	0.528	0.48
158	0.508	0.448	0.412	0.363	0.321	0.281	0.365	0.499	0.608	0.613		0.574	0.477	0.59	0.502	0.935	0.609	0.557	0.558	0.557	0.779	0.538	0.473
158.5	0.565	0.455	0.408	0.361	0.33	0.279	0.371	0.512	0.594	0.609		0.57	0.493	0.603	0.521	0.925	0.623	0.542	0.558	0.516	0.767	0.507	0.471
159	0.552	0.441	0.373	0.375	0.335	0.283	0.34	0.474	0.604	0.646		0.573	0.507	0.573	0.504	0.886	0.614	0.548	0.551	0.567	0.75	0.511	0.467
159.5	0.513	0.459	0.388	0.351	0.335	0.274	0.359	0.49	0.584	0.598		0.573	0.471	0.572	0.522	0.925	0.622	0.559	0.54	0.549	0.751	0.534	0.469
160	0.537	0.421	0.361	0.376	0.325	0.296	0.329	0.482	0.598	0.659		0.591	0.513	0.594	0.506	0.928	0.633	0.556	0.52	0.516	0.761	0.514	0.46
160.5	0.543	0.434	0.398	0.318	0.323	0.288	0.332	0.465	0.611	0.637		0.604	0.51	0.568	0.506	0.921	0.63	0.581	0.534	0.492	0.746	0.498	0.465
161	0.542	0.435	0.372	0.343	0.302	0.289	0.354	0.513	0.604	0.596		0.533	0.471	0.575	0.528	0.925	0.629	0.554	0.566	0.519	0.757	0.514	0.435
161.5	0.465	0.451	0.379	0.388	0.327	0.284	0.353	0.464	0.605	0.612		0.585	0.506	0.582	0.513	0.947	0.637	0.556	0.534	0.518	0.735	0.479	0.451
162	0.526	0.461	0.34	0.352	0.274	0.283	0.332	0.486	0.605	0.631		0.583	0.513	0.585	0.521	0.926	0.628	0.542	0.536	0.514	0.752	0.471	0.426
162.5	0.528	0.466	0.367	0.358	0.298	0.272	0.353	0.442	0.604	0.635		0.636	0.541	0.555	0.494	0.905	0.633	0.539	0.516	0.487	0.727	0.491	0.476
163	0.521	0.438	0.377	0.358	0.299	0.292	0.339	0.509	0.62	0.631		0.61	0.477	0.568	0.525	0.928	0.654	0.537	0.544	0.533	0.725	0.497	0.455
163.5	0.525	0.446	0.389	0.367	0.314	0.273	0.334	0.511	0.59	0.601		0.604	0.499	0.545	0.504	0.914	0.643	0.536	0.544	0.486	0.681	0.488	0.455
164	0.5	0.458	0.39	0.359	0.321	0.262	0.353	0.505	0.617	0.619		0.586	0.475	0.544	0.517	0.889	0.656	0.555	0.516	0.48	0.689	0.469	0.473
164.5	0.504	0.432	0.384	0.373	0.304	0.273	0.371	0.492	0.613	0.663		0.569	0.502	0.561	0.494	0.922	0.624	0.544	0.52	0.499	0.712	0.446	0.425
165	0.539	0.46	0.421	0.364	0.276	0.288	0.348	0.472	0.601	0.625		0.584	0.496	0.578	0.525	0.926	0.631	0.552	0.535	0.515	0.689	0.463	0.433
165.5	0.523	0.453	0.366	0.364	0.298	0.274	0.348	0.501	0.606	0.642		0.594	0.528	0.561	0.502	0.88	0.62	0.556	0.546	0.495	0.699	0.476	0.487
166	0.501	0.458	0.353	0.374	0.285	0.278	0.351	0.479	0.598	0.641		0.562	0.467	0.558	0.507	0.918	0.633	0.543	0.555	0.513	0.683	0.464	0.415
166.5	0.506	0.437	0.405	0.348	0.295	0.27	0.331	0.489	0.615	0.654		0.624	0.531	0.541	0.513	0.918	0.632	0.551	0.52	0.476	0.684	0.476	0.444
167	0.502	0.462	0.404	0.39	0.292	0.261	0.341	0.451	0.618	0.651		0.598	0.484	0.546	0.475	0.909	0.598	0.539	0.509	0.498	0.667	0.485	0.427
167.5	0.465	0.46	0.406	0.358	0.29	0.288	0.321	0.471	0.594	0.661		0.593	0.463	0.539	0.532	0.906	0.652	0.529	0.521	0.493	0.718	0.475	0.427
168	0.505	0.465	0.447	0.368	0.283	0.272	0.357	0.45	0.603	0.618		0.616	0.461	0.549	0.485	0.924	0.615	0.551	0.524	0.478	0.726	0.471	0.44
168.5	0.526	0.462	0.404	0.371	0.292	0.26	0.363	0.453	0.6	0.583		0.564	0.484	0.525	0.505	0.882	0.617	0.537	0.526	0.492	0.723	0.487	0.43
169	0.478	0.448	0.385	0.346	0.29	0.263	0.341	0.462	0.614	0.59		0.55	0.497	0.548	0.517	0.906	0.665	0.56	0.532	0.502	0.69	0.478	0.452
169.5	0.527	0.454	0.382	0.376	0.308	0.258	0.359	0.488	0.59	0.629		0.547	0.459	0.534	0.512	0.916	0.647	0.563	0.535	0.48	0.684	0.464	0.409
170	0.516	0.455	0.336	0.351	0.279	0.274	0.346	0.483	0.601	0.577		0.579	0.496	0.56	0.506	0.932	0.624	0.503	0.512	0.483	0.71	0.453	0.471
170.5	0.486	0.455	0.401	0.347	0.3	0.273	0.333	0.5	0.601	0.6		0.593	0.454	0.522	0.507	0.952	0.61	0.563	0.522	0.478	0.706	0.483	0.414
171	0.522	0.433	0.368	0.378	0.311	0.272	0.332	0.483	0.606	0.585		0.574	0.509	0.521	0.503	0.917	0.655	0.546	0.538	0.497	0.707	0.483	0.442
171.5	0.482	0.456	0.324	0.343	0.291	0.272	0.328	0.486	0.602	0.599		0.588	0.462	0.535	0.49	0.925	0.63	0.561	0.532	0.48	0.715	0.5	0.444
172	0.482	0.441	0.403	0.367	0.288	0.256	0.343	0.509	0.606	0.599		0.587	0.435	0.53	0.521	0.902	0.62	0.562	0.509	0.488	0.681	0.51	0.465
172.5	0.496	0.427	0.375	0.37	0.279	0.253	0.355	0.486	0.592	0.6		0.573	0.454	0.532	0.46	0.935	0.643	0.527	0.543	0.471	0.714	0.467	0.479
173	0.463	0.445	0.343	0.36	0.274	0.253	0.345	0.431	0.589	0.573		0.622	0.476	0.534	0.471	0.915	0.635	0.552	0.524	0.471	0.67	0.52	0.438
173.5	0.455	0.449	0.37	0.379	0.294	0.266	0.341	0.453	0.608	0.617		0.536	0.508	0.544	0.54	0.894	0.666	0.515	0.521	0.484	0.73	0.497	0.482
174	0.464	0.437	0.406	0.365	0.283	0.258	0.354	0.479	0.588	0.608		0.577	0.463	0.513	0.52	0.915	0.641	0.539	0.531	0.471	0.743	0.523	0.483
174.5	0.519	0.454	0.331	0.387	0.275	0.262	0.343	0.496	0.614	0.647		0.622	0.453	0.52	0.492	0.938	0.618	0.537	0.533	0.461	0.735	0.515	0.486
175	0.484	0.431	0.38	0.372	0.276	0.276	0.334	0.491	0.6	0.619		0.577	0.444	0.509	0.499	0.904	0.661	0.511	0.499	0.46	0.732	0.508	0.467
175.5	0.486	0.417	0.386	0.373	0.282	0.258	0.359	0.51	0.597	0.629		0.584	0.449	0.516	0.521	0.911	0.627	0.554	0.523	0.462	0.729	0.545	0.514
176	0.47	0.437	0.319	0.32	0.267	0.278	0.345	0.44	0.588	0.599		0.597	0.442	0.541	0.483	0.916	0.63	0.509	0.525	0.481	0.737	0.539	0.472
176.5	0.462	0.406	0.358	0.318	0.27	0.267	0.338	0.463	0.577	0.589		0.583	0.463	0.51	0.529	0.932	0.653	0.523	0.524	0.473	0.725	0.564	0.464
177	0.493	0.399	0.379	0.374	0.288	0.254	0.324	0.466	0.599	0.576		0.577	0.473	0.519	0.516	0.932	0.648	0.54	0.536	0.488	0.744	0.553	0.469
177.5	0.47	0.417	0.313	0.354	0.258	0.253	0.34	0.468	0.582	0.613		0.629	0.461	0.502	0.505	0.925	0.621	0.542	0.534	0.52	0.8	0.543	0.507
178	0.474	0.42	0.316	0.33	0.278	0.255	0.322	0.496	0.596	0.578		0.534	0.446	0.5	0.5	0.917	0.631	0.527	0.544	0.487	0.724	0.547	0.512
178.5	0.494	0.423	0.292	0.328	0.251	0.26	0.308	0.485	0.595	0.569		0.591	0.466	0.524	0.495	0.905	0.618	0.53	0.546	0.488	0.728	0.561	0.497
179	0.472	0.415	0.35	0.33	0.28	0.271	0.337	0.433	0.603	0.612		0.545	0.451	0.514	0.532	0.934	0.63	0.521	0.541	0.478	0.741	0.528	0.525
179.5	0.498	0.432	0.348	0.315	0.293	0.262	0.345	0.478	0.573	0.566		0.573	0.451	0.515	0.509	0.923	0.677	0.53	0.529	0.492	0.746	0.568	0.478
180	0.472	0.421	0.352	0.332	0.275	0.254	0.321	0.461	0.59	0.56		0.594	0.438	0.541	0.502	0.892	0.62	0.532	0.545	0.49	0.783	0.53	0.512
180.5	0.484	0.417	0.368	0.317	0.301	0.25	0.324	0.447	0.578	0.576		0.626	0.443	0.52	0.528	0.91	0.63	0.508	0.526	0.474	0.719	0.551	0.528
181	0.509	0.397	0.364	0.345	0.3	0.265	0.335	0.47	0.584	0.587		0.558	0.435	0.517	0.495	0.913	0.633	0.523	0.556	0.471	0.769	0.547	0.475
181.5	0.49	0.419	0.367	0.33	0.259	0.284	0.341	0.469	0.587	0.591		0.563	0.436	0.48	0.513	0.919	0.657	0.529	0.527	0.466	0.742	0.575	0.539
182	0.485	0.39	0.376	0.301	0.289	0.262	0.318	0.441	0.584	0.583		0.59	0.443	0.439	0.522	0.892	0.675	0.542	0.541	0.489	0.768	0.547	0.495
182.5	0.481	0.396	0.352	0.311	0.3	0.256	0.332	0.434	0.619	0.583		0.589	0.437	0.375	0.538	0.879	0.664	0.498	0.554	0.492	0.74	0.543	0.487
183	0.464	0.412	0.38	0.341	0.285	0.283	0.335	0.417	0.587	0.587		0.572	0.412	0.38	0.504	0.887	0.658	0.526	0.534	0.513	0.752	0.555	0.478
183.5	0.436	0.424	0.349		0.274	0.271	0.32	0.473	0.597	0.552		0.562	0.464	0.382	0.512	0.894	0.669	0.531	0.543	0.496	0.771	0.536	0.441
184	0.488		0.29									0.585	0.432	0.372	0.529	0.903	0.655	0.521	0.557	0.501	0.744
184.5	0.492		0.308									0.614	0.427	0.406	0.514	0.873	0.666	0.527			0.745
185	0.48		0.343									0.612	0.403	0.409	0.555	0.879	0.629	0.531			0.781

## Sheet: Figure 5 PPR & IO
Paired Pulse Stimulation (Figures 4C-4D)
Control + Ket Before LTP
20	0.995902	1.09914	1.13134	1.50368	1.49084	1.57295	1.61578	1.5466	1.43049	1.29351	1.28718	1.29032	1.36593	1.36909	1.44904	1.38129	1.34432	1.31834	1.32945	1.21098	1.34694	1.42157	1.44575	1.28118	1.28692	1.3277	1.2992	1.14286	1.20833	1.25959
30	1.25193	1.37028	1.2506	1.54902	1.59671	1.64706	2.05611	1.84438	1.85598	1.39181	1.50146	1.57186	1.4965	1.43522	1.50809	1.37456	1.3614	1.45126	1.37855	1.30994	1.35799	1.55128	1.51768	1.47454	1.4375	1.41913	1.36947	1.36745	1.28851	1.28
50	1.28953	1.20449	1.32903	1.77689	1.59441	1.80524	1.79167	1.81726	1.58315	1.51136	1.43005	1.51181	1.60194	1.52922	1.51376	1.46377	1.3266	1.37338	1.48734	1.4759	1.37326	1.37472	1.46226	1.57644	1.36722	1.43093	1.36454	1.46535	1.23918	1.28825
100	1.22414	1.31959	1.17352	1.59184	1.44944	1.55598	1.78869	1.87761	1.89752	1.53086	1.44193	1.36031	1.64041	1.49836	1.49013	1.34495	1.44815	1.30233	1.35629	1.3467	1.37101	1.40821	1.57513	1.49257	1.43396	1.45199	1.38293	1.38606	1.37532	1.35075
200	1.08115	1.03111	1.09227	1.24199	1.22535	1.26071	1.4715	1.36776	1.48232	1.18984	1.27749	1.20293	1.33442	1.32903	1.41275	1.30483	1.16906	1.13937	1.25994	1.13143	1.11813	1.2944	1.30733	1.11136	1.25658	1.16865	1.18504	1.12867	1.21286	1.17727
300	0.994152	1.07692	0.981043	1.17339	1.13585	1.22619	1.3377	1.3244	1.36646	1.20242	1.21493	1.18571	1.29693	1.27797	1.2774	1.16846	1.09215	1.05351	1.07059	1.07715	1.07012	1.19598	1.03448	1.12312	1.12383	1.15618	1.10251	1.07799	1.184	1.15777
400	1.02778	1.11605	0.990805	1.04563	1.04869	1.04317	1.10512	1.10705	1.07947	1.0788	1.03093	1.01235	1.23746	1.15265	1.06845	1.03497	0.979167	1.01384	1.08615	1.05706	0.994269	1.15654	1.0649	1.12319	1.01302	1.00412	1.03614	1.03695	1.05977	1.02637
500	0.915601	1.03857	0.900227	1.09877	1.05426	1.09717	1.12704	1.15723	1.125	1.11745	1.11077	1.02809	1.14527	1.11842	1.07692	1.08696	1.06569	1.16226	1	0.969419	0.941828	1.00726	1.1016	1.0716	1.04429	1.04717	1.03695	1.00862	1.01381	1.02057
Control + Ket After LTP
20	0.983573	1.10759	0.90613	1.31265	1.38366	1.34901	1.55663	2.03947	2.07042	1.39016	1.4081	1.52721	1.47547	1.49455	1.58333	1.26966	1.29435	1.40873	1.31746	1.24	1.37124	1.31808	1.18736	1.22697	1.24138	1.26763	1.2939	1.13622	1.19298	1.07924
30	1.2102	1.23516	1.2867	1.32826	1.26872	1.42651	1.48649	1.69501	1.47953	1.51111	1.57235	1.30178	1.57544	1.47039	1.48993	1.43542	1.32103	1.34848	1.30571	1.34848	1.33639	1.50962	1.14255	1.20435	1.34057	1.38261	1.38235	1.24298	1.24916	1.2291
50	1.26501	1.22246	1.26386	1.41801	1.47867	1.46512	1.68212	2.09926	2.35407	1.45912	1.38554	1.5538	1.57519	1.50741	1.75099	1.35185	1.4023	1.37795	1.33033	1.38994	1.29448	1.54286	1.34537	1.34186	1.3884	1.3345	1.39777	1.17656	1.21773	1.5122
100	1.24896	1.29476	1.36	1.25054	1.40766	1.3713	1.72189	1.94393	2.06429	1.41945	1.40645	1.30655	1.53025	1.6162	1.41786	1.26523	1.35055	1.3035	1.33136	1.44545	1.32523	1.37946	1.42361	1.28151	1.36561	1.41536	1.34385	1.25599	1.24201	1.24843
200	1.07219	1.25891	1.1078	1.19444	1.20142	1.20358	1.49158	1.4744	1.26357	1.20732	1.25397	1.06916	1.25087	1.26552	1.23022	1.11913	1.19368	1.16797	1.19883	1.21257	1.15549	1.23543	1.20433	1.31328	1.2	1.19512	1.21811	1.0432	1.13	1.11551
300	1.05782	1.04051	1.0276	1.15814	1.09333	1.1564	1.34694	1.23229	1.29221	1.11897	1.14953	1.11409	1.15734	1.06463	1.1875	1.04478	1.15102	1.10943	1.12693	1.12389	1.08735	0.994048	1.11504	1.08932	1.13015	1.09122	1.13357	0.942073	0.995223	0.990812
400	0.972399	0.892929	0.95612	1.14727	0.966368	1.04128	1.1278	1.09309	1.27586	0.847887	1.03385	0.945559	1.25726	1.17787	1.14453	1.02662	0.988281	1.03788	1.10769	1.02381	1.0304	1.04121	0.997743	1.15158	1.06518	1.046	1.01903	0.937097	0.88024	0.945073
500	1.02632	0.950311	0.99359	0.984091	1.0583	0.957871	1.14521	1.08504	1.01852	1.10625	0.987805	0.970238	1.16031	0.993569	1.06944	1.05385	1.22318	0.992754	1.07576	1.01437	1.04601	1.049	0.912065	1.03846	1.03465	0.977273	1.01186	1.08247	0.859375	0.826725
CORT + Ket Before LTP
20	stimluation error, 1 recording missing PPR data			1.31762	1.30918	1.31807	1.70437	1.66605	1.69004	1.58984	1.4902	1.59066	1.45558	1.463	1.42391	1.26184	1.22931	1.23913	1.31818	1.26305	1.33074	1.54731	1.48346	1.48438	1.65722	1.625	1.65608	1.35354	1.25966	1.3279	1.49394	1.56383	1.60095	1.39973	1.42637	1.45376
30				1.46857	1.36658	1.45358	1.8729	1.77511	1.72188	1.63333	1.67276	1.77096	1.47389	1.49798	1.45594	1.46361	1.38955	1.34068	1.42015	1.44175	1.50976	1.62198	1.62141	1.52564	1.7156	1.93031	1.93038	1.41908	1.58217	1.5	1.69741	1.65496	1.67145	1.67555	1.45467	1.42201
50				1.54124	1.45501	1.39706	1.8313	1.76316	1.72161	1.63469	1.59213	1.62917	1.50857	1.49545	1.42328	1.35399	1.33471	1.34483	1.44828	1.48542	1.37618	1.67828	1.5936	1.72178	1.78028	1.76963	1.7633	1.48193	1.50909	1.44161	1.66616	1.62519	1.65689	1.54213	1.54558	1.49386
100				1.41279	1.33075	1.40751	1.72549	1.68468	1.74675	1.52738	1.50564	1.53488	1.45885	1.36047	1.40734	1.46538	1.45038	1.41246	1.44527	1.34699	1.39905	1.55527	1.58947	1.50633	1.81919	1.73579	1.66032	1.63057	1.50663	1.45874	1.63561	1.54419	1.55015	1.53858	1.47482	1.5059
200				1.2619	1.18373	1.08852	1.37423	1.3936	1.40805	1.30341	1.29487	1.25893	1.21195	1.15098	1.23218	1.27471	1.22797	1.23066	1.2327	1.1497	1.17928	1.40157	1.2181	1.2904	1.29379	1.40678	1.34694	1.15851	1.19639	1.21605	1.26398	1.23411	1.3066	1.19452	1.28879	1.24586
300				1.13636	1.16667	1.09524	1.2401	1.28539	1.2419	1.1569	1.154	1.06334	1.09959	1.07385	1.03435	1.13804	1.19846	1.12557	1.02174	1.03357	1.02765	1.20317	1.24734	1.25069	1.22109	1.36184	1.18731	1.09508	1.02604	1.07143	1.11765	1.16612	1.11717	1.10317	1.08053	1.11874
400				1.04843	0.905747	1.0504	1.1505	1.1523	1.13729	1.11787	1.03559	1.13578	1.02703	1.0282	0.989418	1.06277	1.03091	1.06327	0.973631	1.03992	1	1.11316	1.11598	1.19783	1.10116	1.06011	1.27666	0.983213	1.1352	0.971014	1.00747	1.01054	0.996983	1.03824	1.04552	0.991724
500				1.10429	0.956395	1.10372	1.04663	1.04977	1.1048	1.20843	1.14286	1.07495	0.968932	1.03984	1.0297	1.01127	1.07063	1.03571	0.997389	1.03695	0.923937	1.0529	1.01295	1.0285	1.22179	1.08861	1.09003	1.05051	0.985955	0.966234	1.00326	0.973643	1.02894	1.03974	1.01949	0.956215
CORT + Ket After LTP
20	stimluation error, 1 recording missing PPR data			1.22418	1.36792	1.23874	1.46368	1.44804	1.47971	1.56875	1.54361	1.69118	1.38385	1.49749	1.43375	1.23794	1.2798	1.22419	1.25631	1.27043	1.24575	1.36811	1.38241	1.41454	1.52125	1.4195	1.2885	1.18649	1.14078	1.15192	1.37283	1.43849	1.34675	1.31193	1.41346	1.44089
30				1.35914	1.32594	1.48668	1.65185	1.57968	1.69364	1.6485	1.69094	1.81092	1.45466	1.44617	1.45687	1.42295	1.42808	1.37435	1.35478	1.35272	1.40996	1.375	1.43148	1.50951	1.39341	1.56103	1.54255	1.29032	1.25794	1.28033	1.4209	1.50974	1.5411	1.52844	1.47577	1.42568
50				1.39195	1.32037	1.37868	1.71304	1.60491	1.59397	1.59959	1.63374	1.62025	1.53125	1.5425	1.515	1.43851	1.39028	1.40909	1.39692	1.3037	1.34291	1.51132	1.49605	1.45769	1.64203	1.50216	1.48009	1.35854	1.32301	1.38244	1.38199	1.58863	1.58958	1.55582	1.4633	1.56359
100				1.32272	1.31049	1.37611	1.60194	1.57011	1.54569	1.4025	1.45113	1.53926	1.40024	1.43995	1.39016	1.40813	1.46101	1.37271	1.43725	1.31844	1.33333	1.43806	1.44545	1.38043	1.40237	1.45094	1.43496	1.35294	1.36119	1.32388	1.31373	1.40643	1.38941	1.45011	1.36192	1.37123
200				1.1309	1.10022	1.24829	1.38719	1.35714	1.33716	1.20189	1.25462	1.2	1.28448	1.22469	1.24746	1.19005	1.2457	1.23391	1.13163	1.21611	1.10338	1.24808	1.26901	1.2768	1.1805	1.21111	1.24385	1.16143	1.12857	1.15923	1.16364	1.12462	1.19288	1.27952	1.27725	1.22676
300				1.11207	1.07328	1.06638	1.22892	1.17794	1.24675	1.12313	1.1376	1.1411	1.15054	1.16482	1.14752	1.20656	1.09693	1.20541	1.10566	1.08845	1.11407	1.11684	1.15508	1.1845	1.26824	1.15663	1.21041	1.10811	1.05882	1.06986	1.19692	1.08207	1.08917	0.993671	1.03282	0.969626
400				1.05263	0.951807	0.952484	1.11798	1.06608	1.15764	1.10454	1.03976	1.13333	1.07729	1.06463	1.0378	1.14356	1.02504	1.08624	1.0381	0.994208	0.994371	1.05535	1.12782	1.06019	1.07143	1.14188	1.0979	1.05642	1.01445	1.0303	1.125	0.985119	0.977199	1.06068	1.09238	0.950562
500				0.943038	0.982022	1.00223	1.08238	1.07143	1.02	1.01109	1.1449	1.10062	1.00478	1.06782	1.02161	1.04928	1.01276	1.08865	1.03156	0.989111	1.02632	1.0816	1.03327	1.06306	1.04057	1.10782	1.07036	1.01754	1.0107	1.02624	1.02695	1.04118	0.905045	0.920998	0.967391	0.933036
Input/Output (Figures 4E-4F)
Control + Ket Before Ket/LTP
PSFV Range	Avg PSFV (x)	X axis Error	Y Values -->
0-0.1	0.03959	0.004123	0.007	0.003	0.225	0.011	0.007	0.04	0.023	0.2	0.005	0.113	0.007	0.01	0.003	0.055	0.019	0.034	0.173		0.18	0.002	0.009	0.034	0.022	0.263	0.049	0.017	0.002	0.011	0.003	0.145	0.474	0.374	0.629	0.002	0.198
0.1-0.2	0.1476	0.006632	0.445	0.676	0.269	0.876	0.164	0.451	0.376								0.007	0.865	0.676	0.719	0.755	0.434	0.361
0.2-0.3	0.252	0.01162	0.957	0.542	0.47	0.35	0.666										0.998	0.616
0.3-0.4	0.3353	0.0205	0.562	1.176													0.53
0.4-0.5	0.4676	0.01501	0.495	0.543	0.584	1.27											0.741
0.5-0.6
0.6-0.7
0.7-0.8	0.738	0	1.609
Control + Ket After Ket/LTP
PSFV Range	Avg PSFV (x)	X axis Error	Y Values -->
0-0.1	0.03982	0.004358	0.013	0.019	0.046	0.002	0.046	0.049	0.015	0.029	0.132	0	0.002	0.01	0.031	0.168	0.004	0.47	0.242	0.338	0.245	0.011	0.052	0.014	0.202	0.381	0.074	0.014	0.218	0.009	0.257	0.016	0.51	0.617	0.015	0.76
0.1-0.2	0.1488	0.00574	0.693	0.279	0.935	0.408	0.369	0.93	0.641	0.504							0.955	0.661	0.525
0.2-0.3	0.25	0.00945	0.73	0.585	0.581	1.296											0.822
0.3-0.4	0.336	0.006	0.742	1.56
0.4-0.5	0.4515	0.0165	1.805														1.009
0.5-0.6
CORT + Ket Before Ket/LTP
PSFV Range	Avg PSFV (x)	X axis Error	Y Values -->
0-0.1	0.02956	0.003934	0.006	0.199	0.351	0.012	0.771	0.651	0.049	0.012	0.129	0.001	0.001	0.569	0.098		0.006	0.157	0.008	0.354	0.004	0.004	0.005	0.014	0.265	0.018	0.008	0.012	0.116	0.001	0.007	0.078	0.005	0.024	0.124	0.197	0.563	0.692	0.263	0.351
0.1-0.2	0.1395	0.008951	0.3	0.445	0.52	0.597	0.296							0.534	0.334	0.833	0.929	0.486	0.719	0.353
0.2-0.3	0.251	0.008747	0.725	0.401										0.989	0.684	0.572	1.138	0.482	0.563	0.662	0.877	0.834
0.3-0.4	0.342	0.01334	0.468	0.705	0.087									0.5	0.694
0.4-0.5	0.4478	0.01834	0.586											0.627	1.116	0.712	1.16
0.5-0.6	0.5	0
0.6-0.7	0.625	0												1.349
0.7-0.8	0.7285	0.0275	0.773	1.016
0.8-0.9	0.838	0	0.907
CORT + Ket After Ket/LTP
PSFV Range	Avg PSFV (x)	X axis Error	Y Values -->
0-0.1	0.03638	0.0037	0.008	0.549	0.846	0.095	0.005	0.009	0.004	0.412	0.036	0.655	0.016	0.384	0.188	0.422	0.302	0.09	0.014	0.258	0.447	0.01	0.013	0.134	0.016	0.016	0.006	0.008	0.001	0	0.155	0.045	0.005	0.004	0.027	0.117	0.459	0.015	0.74	0.283	0.33	0.534	0.397	0.189	0.353	0.236
0.1-0.2	0.1396	0.008635	0.543	0.679	0.381	0.777	0.756				0.724	1.023	0.47	0.626	0.559	0.789	0.854	1.037
0.2-0.3	0.2385	0.01146	0.725	0.718	0.132						1.257	0.671	0.547	0.746	0.848
0.3-0.4	0.3507	0.007948	0.021	0.896							0.786	1.304	1.505	0.955	1.094
0.4-0.5	0.468	0.01
0.5-0.6	0.54	0									1.279
0.6-0.7	0.6495	0.0265	1.151	1.224
